# Supplementary material for: Hemerythrin E3 Ubiquitin Ligases as Negative Regulators of Iron Homeostasis in Plants
Source: Front Plant Sci. 2019 Feb 13;10:98. doi: 10.3389/fpls.2019.00098 (PMC6381054; doi:10.3389/fpls.2019.00098)
Supplement: Supplementary file 1 [file Table_1.xlsx]

## Sheet: Supplemetary Table S1
Supplementary Table S1. Normalized expression data from microarray database (www.araport.org) for BTS, BTSL1, and BTSL2. The signals from the two probes (262217_at and 262218_at) corresponging to BTSL1 are presented as their average. For clarity, normalized values are represented by colored bars and those slides with a normalized fold change in the range of the one observed for Fe deficiency slid…
Experiment	Experiment symbol	slide code	BTS / AT3G18290 / 257062_at	BTSL1 / AT1G74770 / average	BTSL2 / AT1G18910 / 259472_at
ABA time course in wildtype seedlings	atgenexp_hormone	RIKEN-GODA13A	-0.21	-0.135	-0.36
ABA time course in wildtype seedlings	atgenexp_hormone	RIKEN-GODA13B	-0.21	-0.135	-0.36
ABA time course in wildtype seedlings	atgenexp_hormone	RIKEN-GODA21A	-0.47	-0.335	-0.98
ABA time course in wildtype seedlings	atgenexp_hormone	RIKEN-GODA21B	-0.47	-0.335	-0.98
ABA time course in wildtype seedlings	atgenexp_hormone	RIKEN-GODA5A	0.04	-0.7	-0.37
ABA time course in wildtype seedlings	atgenexp_hormone	RIKEN-GODA5B	0.04	-0.7	-0.37
ABA treatment of seeds	seed_db	RIKEN-NAKABAYASHI1A	0.72	0.255	-0.66
ABA treatment of seeds	seed_db	RIKEN-NAKABAYASHI1B	0.72	0.255	-0.66
ABA treatment of seeds	seed_db	RIKEN-NAKABAYASHI2A	0.1	-0.885	0.85
ABA treatment of seeds	seed_db	RIKEN-NAKABAYASHI2B	0.1	-0.885	0.85
ABA treatment of seeds	seed_db	RIKEN-NAKABAYASHI3A	0.09	-0.2	1.04
ABA treatment of seeds	seed_db	RIKEN-NAKABAYASHI4A	-0.11	-0.54	0.96
ABA treatment of seeds	seed_db	RIKEN-NAKABAYASHI4B	-0.11	-0.54	0.96
ABA treatment of seeds	seed_db	RIKEN-NAKABAYASHI5B	0.09	-0.2	1.04
ACC time course in wildtype seedlings	atgenexp_hormone	RIKEN-GODA15A	-0.3	0.64	-0.09
ACC time course in wildtype seedlings	atgenexp_hormone	RIKEN-GODA15B	-0.3	0.64	-0.09
ACC time course in wildtype seedlings	atgenexp_hormone	RIKEN-GODA23A	-0.38	1.135	0.2
ACC time course in wildtype seedlings	atgenexp_hormone	RIKEN-GODA23B	-0.38	1.135	0.2
ACC time course in wildtype seedlings	atgenexp_hormone	RIKEN-GODA7A	-0.13	0.315	-0.2
ACC time course in wildtype seedlings	atgenexp_hormone	RIKEN-GODA7B	-0.13	0.315	-0.2
Arabidopsis cells at the powdery mildew infection site	atgenexp_pathogen	GSM392488	0.83	-0.85	1.42
Arabidopsis cells at the powdery mildew infection site	atgenexp_pathogen	GSM392489	0.83	-0.85	1.42
Arabidopsis cells at the powdery mildew infection site	atgenexp_pathogen	GSM392492	0.58	-0.985	0.96
Arabidopsis cells at the powdery mildew infection site	atgenexp_pathogen	GSM392493	0.58	-0.985	0.96
Arabidopsis cells at the powdery mildew infection site	atgenexp_pathogen	GSM392494	0.64	-0.31	0.3
Arabidopsis cells at the powdery mildew infection site	atgenexp_pathogen	GSM392495	0.64	-0.31	0.3
Arabidopsis cells at the powdery mildew infection site	atgenexp_pathogen	GSM392498	-0.19	0.82	1.7
Arabidopsis cells at the powdery mildew infection site	atgenexp_pathogen	GSM392499	-0.19	0.82	1.7
Arabidopsis cells at the powdery mildew infection site	atgenexp_pathogen	GSM392502	-1.11	2.37	1.82
Arabidopsis cells at the powdery mildew infection site	atgenexp_pathogen	GSM392503	-1.11	2.37	1.82
Arabidopsis Seed Compartments at 5 discrete stages of development	seed_db	GSM284384	-1.23	0.15	1.85
Arabidopsis Seed Compartments at 5 discrete stages of development	seed_db	GSM284385	-1.23	0.15	1.85
Arabidopsis Seed Compartments at 5 discrete stages of development	seed_db	GSM284386	-0.2	0.585	-0.75
Arabidopsis Seed Compartments at 5 discrete stages of development	seed_db	GSM284387	-0.2	0.585	-0.75
Arabidopsis Seed Compartments at 5 discrete stages of development	seed_db	GSM284388	1.28	0.51	-0.47
Arabidopsis Seed Compartments at 5 discrete stages of development	seed_db	GSM284389	1.28	0.51	-0.47
Arabidopsis Seed Compartments at 5 discrete stages of development	seed_db	GSM284390	0.91	-0.81	-0.46
Arabidopsis Seed Compartments at 5 discrete stages of development	seed_db	GSM284391	0.91	-0.81	-0.46
Arabidopsis Seed Compartments at 5 discrete stages of development	seed_db	GSM284392	-0.39	1.11	-1.75
Arabidopsis Seed Compartments at 5 discrete stages of development	seed_db	GSM284393	-0.39	1.11	-1.75
Arabidopsis Seed Compartments at 5 discrete stages of development	seed_db	GSM284394	-0.39	1.11	-1.75
Arabidopsis Seed Compartments at 5 discrete stages of development	seed_db	GSM284395	-0.94	0	0.28
Arabidopsis Seed Compartments at 5 discrete stages of development	seed_db	GSM284396	-0.94	0	0.28
Arabidopsis Seed Compartments at 5 discrete stages of development	seed_db	GSM284397	-0.5	-1.675	-0.23
Arabidopsis Seed Compartments at 5 discrete stages of development	seed_db	GSM284398	-0.5	-1.675	-0.23
Arabidopsis Seed Compartments at 5 discrete stages of development	seed_db	GSM311273	0.7	-0.095	0.91
Arabidopsis Seed Compartments at 5 discrete stages of development	seed_db	GSM311274	0.7	-0.095	0.91
Arabidopsis Seed Compartments at 5 discrete stages of development	seed_db	GSM311275	0.35	2.175	1.03
Arabidopsis Seed Compartments at 5 discrete stages of development	seed_db	GSM311276	0.35	2.175	1.03
Arabidopsis Seed Compartments at 5 discrete stages of development	seed_db	GSM311277	1	-0.22	0.41
Arabidopsis Seed Compartments at 5 discrete stages of development	seed_db	GSM311278	1	-0.22	0.41
Arabidopsis Seed Compartments at 5 discrete stages of development	seed_db	GSM311279	-1.92	-1.02	-0.36
Arabidopsis Seed Compartments at 5 discrete stages of development	seed_db	GSM311280	-1.92	-1.02	-0.36
Arabidopsis Seed Compartments at 5 discrete stages of development	seed_db	GSM311281	-0.01	0.4	-0.17
Arabidopsis Seed Compartments at 5 discrete stages of development	seed_db	GSM311282	-0.01	0.4	-0.17
Arabidopsis Seed Compartments at 5 discrete stages of development	seed_db	GSM311283	-0.73	-0.02	1.29
Arabidopsis Seed Compartments at 5 discrete stages of development	seed_db	GSM311284	-0.73	-0.02	1.29
Arabidopsis Seed Compartments at 5 discrete stages of development	seed_db	GSM311285	-0.73	-1.025	0.16
Arabidopsis Seed Compartments at 5 discrete stages of development	seed_db	GSM311286	-0.73	-1.025	0.16
Arabidopsis Seed Compartments at 5 discrete stages of development	seed_db	GSM311287	0.36	-0.57	2.94
Arabidopsis Seed Compartments at 5 discrete stages of development	seed_db	GSM311288	0.36	-0.57	2.94
Arabidopsis Seed Compartments at 5 discrete stages of development	seed_db	GSM311289	-0.14	-0.57	0.64
Arabidopsis Seed Compartments at 5 discrete stages of development	seed_db	GSM311290	-0.14	-0.57	0.64
Arabidopsis Seed Compartments at 5 discrete stages of development	seed_db	GSM311291	0.8	0.36	-0.58
Arabidopsis Seed Compartments at 5 discrete stages of development	seed_db	GSM311292	0.8	0.36	-0.58
Arabidopsis Seed Compartments at 5 discrete stages of development	seed_db	GSM311293	-0.8	1.04	0.36
Arabidopsis Seed Compartments at 5 discrete stages of development	seed_db	GSM311294	-0.8	1.04	0.36
Arabidopsis Seed Compartments at 5 discrete stages of development	seed_db	GSM311295	-0.87	0.63	-0.07
Arabidopsis Seed Compartments at 5 discrete stages of development	seed_db	GSM311296	-0.87	0.63	-0.07
Arabidopsis Seed Compartments at 5 discrete stages of development	seed_db	GSM378645	-0.07	-0.685	1.56
Arabidopsis Seed Compartments at 5 discrete stages of development	seed_db	GSM378646	-0.07	-0.685	1.56
Arabidopsis Seed Compartments at 5 discrete stages of development	seed_db	GSM378647	-0.33	-1.675	0.23
Arabidopsis Seed Compartments at 5 discrete stages of development	seed_db	GSM378648	-0.33	-1.675	0.23
Arabidopsis Seed Compartments at 5 discrete stages of development	seed_db	GSM378649	0.39	-0.285	-0.53
Arabidopsis Seed Compartments at 5 discrete stages of development	seed_db	GSM378650	0.39	-0.285	-0.53
Arabidopsis Seed Compartments at 5 discrete stages of development	seed_db	GSM378651	1.12	2.27	-0.19
Arabidopsis Seed Compartments at 5 discrete stages of development	seed_db	GSM378652	1.12	2.27	-0.19
Arabidopsis Seed Compartments at 5 discrete stages of development	seed_db	GSM378653	1.12	2.27	-0.19
Arabidopsis Seed Compartments at 5 discrete stages of development	seed_db	GSM378654	0.4	0.965	-1.96
Arabidopsis Seed Compartments at 5 discrete stages of development	seed_db	GSM378655	0.4	0.965	-1.96
Arabidopsis Seed Compartments at 5 discrete stages of development	seed_db	GSM378656	0.4	0.965	-1.96
Arabidopsis Seed Compartments at 5 discrete stages of development	seed_db	GSM378657	-1.63	-0.805	-0.83
Arabidopsis Seed Compartments at 5 discrete stages of development	seed_db	GSM378658	-1.63	-0.805	-0.83
Arabidopsis Seed Compartments at 5 discrete stages of development	seed_db	GSM378659	-0.93	1.865	0.36
Arabidopsis Seed Compartments at 5 discrete stages of development	seed_db	GSM378660	-0.93	1.865	0.36
Arabidopsis Seed Compartments at 5 discrete stages of development	seed_db	GSM378733	0.15	0.75	0.03
Arabidopsis Seed Compartments at 5 discrete stages of development	seed_db	GSM378734	0.15	0.75	0.03
Arabidopsis Seed Compartments at 5 discrete stages of development	seed_db	GSM378735	0.69	0.125	0.76
Arabidopsis Seed Compartments at 5 discrete stages of development	seed_db	GSM378736	0.69	0.125	0.76
Arabidopsis Seed Compartments at 5 discrete stages of development	seed_db	GSM378737	0.27	-1.3	1.23
Arabidopsis Seed Compartments at 5 discrete stages of development	seed_db	GSM378738	0.27	-1.3	1.23
Arabidopsis Seed Compartments at 5 discrete stages of development	seed_db	GSM378739	0.54	1.855	-0.5
Arabidopsis Seed Compartments at 5 discrete stages of development	seed_db	GSM378740	0.54	1.855	-0.5
Arabidopsis Seed Compartments at 5 discrete stages of development	seed_db	GSM378741	0.38	-0.07	-0.99
Arabidopsis Seed Compartments at 5 discrete stages of development	seed_db	GSM378742	0.38	-0.07	-0.99
Arabidopsis Seed Compartments at 5 discrete stages of development	seed_db	GSM378743	-2.85	0.025	0.03
Arabidopsis Seed Compartments at 5 discrete stages of development	seed_db	GSM378744	-2.85	0.025	0.03
Arabidopsis Seed Compartments at 5 discrete stages of development	seed_db	GSM378745	0.1	1.34	1.21
Arabidopsis Seed Compartments at 5 discrete stages of development	seed_db	GSM378746	0.1	1.34	1.21
ARR21C overexpression	atgenexp_hormone	NO.25	0.28	-1.42	-0.88
ARR21C overexpression	atgenexp_hormone	NO.26	0.28	-1.42	-0.88
ARR21C overexpression	atgenexp_hormone	NO.27	0.28	-1.42	-0.88
Basic hormone treatment of seeds	atgenexp_hormone	RIKEN-LI4A	-0.03	0.775	-0.63
Basic hormone treatment of seeds	atgenexp_hormone	RIKEN-LI4B	-0.03	0.775	-0.63
Basic hormone treatment of seeds	atgenexp_hormone	RIKEN-LI5A	-0.26	0.925	-0.12
Basic hormone treatment of seeds	atgenexp_hormone	RIKEN-LI5B	-0.26	0.925	-0.12
Basic hormone treatment of seeds	atgenexp_hormone	RIKEN-LI6A	-0.09	1.085	-0.44
Basic hormone treatment of seeds	atgenexp_hormone	RIKEN-LI6B	-0.09	1.085	-0.44
Biotechnology (transformation, gene expression regulation)	affydb	2001-03-01	-0.05	0.15	0.09
Biotechnology (transformation, gene expression regulation)	affydb	2003-03-01	-0.05	0.15	0.09
Biotechnology (transformation, gene expression regulation)	affydb	12_h_CO2_1	0.05	-0.15	-0.09
Biotechnology (transformation, gene expression regulation)	affydb	12_h_CO2_2	0.05	-0.15	-0.09
Biotechnology (transformation, gene expression regulation)	affydb	1-3#2	-0.05	0.15	0.09
Biotechnology (transformation, gene expression regulation)	affydb	1-3#4	-0.05	0.15	0.09
Biotechnology (transformation, gene expression regulation)	affydb	24_h_CO2_1	0	0.185	0.29
Biotechnology (transformation, gene expression regulation)	affydb	24_h_CO2_2	0	0.185	0.29
Biotechnology (transformation, gene expression regulation)	affydb	48_h_CO2_1	0.13	-1.445	0.19
Biotechnology (transformation, gene expression regulation)	affydb	72_h_amb_2	0.56	0.045	0.04
Biotechnology (transformation, gene expression regulation)	affydb	72_h_CO2_1	0.56	0.045	0.04
Biotechnology (transformation, gene expression regulation)	affydb	7-50 NPA	0.56	0.045	0.04
Biotechnology (transformation, gene expression regulation)	affydb	9.10 REP2	-0.01	-0.905	-0.42
Biotechnology (transformation, gene expression regulation)	affydb	9.12 REP2	-0.01	-0.72	-0.13
Biotechnology (transformation, gene expression regulation)	affydb	9.13A REP2	-0.18	-0.535	-0.39
Biotechnology (transformation, gene expression regulation)	affydb	9.14A REP1	0.05	-0.15	-0.09
Biotechnology (transformation, gene expression regulation)	affydb	9.15 REP1	-0.01	-0.905	-0.42
Biotechnology (transformation, gene expression regulation)	affydb	9.7B REP1	-0.01	-0.72	-0.13
Biotechnology (transformation, gene expression regulation)	affydb	9.8 REP1	-0.18	-0.535	-0.39
Biotechnology (transformation, gene expression regulation)	affydb	9.9 REP2	0.05	-0.15	-0.09
Biotechnology (transformation, gene expression regulation)	affydb	aba2-2+ABA_10	-0.05	0.15	0.09
Biotechnology (transformation, gene expression regulation)	affydb	aba2-2+ABA_14	0	-0.185	-0.29
Biotechnology (transformation, gene expression regulation)	affydb	amp1-100	0.05	-0.15	-0.09
Biotechnology (transformation, gene expression regulation)	affydb	cnr2 CO2 1	0.34	1.6	0.73
Biotechnology (transformation, gene expression regulation)	affydb	cnr2 CO2 2	0.34	1.6	0.73
Biotechnology (transformation, gene expression regulation)	affydb	cnr2 CO2 3	0.34	1.6	0.73
Biotechnology (transformation, gene expression regulation)	affydb	cnr2_24CO2	0.56	0.045	0.04
Biotechnology (transformation, gene expression regulation)	affydb	Col_BA_1	0.24	0.26	-0.13
Biotechnology (transformation, gene expression regulation)	affydb	Col_BA_2	0.24	0.26	-0.13
Biotechnology (transformation, gene expression regulation)	affydb	cpr22-0-1	-0.01	-0.905	-0.42
Biotechnology (transformation, gene expression regulation)	affydb	cpr22-0-2	-0.01	-0.905	-0.42
Biotechnology (transformation, gene expression regulation)	affydb	cpr22-24-1	-0.01	-0.72	-0.13
Biotechnology (transformation, gene expression regulation)	affydb	cpr22-24-2	-0.01	-0.72	-0.13
Biotechnology (transformation, gene expression regulation)	affydb	d-MP_DMSO	0.05	-0.15	-0.09
Biotechnology (transformation, gene expression regulation)	affydb	gluc1	-0.57	-0.31	0.44
Biotechnology (transformation, gene expression regulation)	affydb	gluc2	-0.57	-0.31	0.44
Biotechnology (transformation, gene expression regulation)	affydb	Glucose	0.5	0.3	0.29
Biotechnology (transformation, gene expression regulation)	affydb	Glucose_1	-1.01	-1.14	-0.19
Biotechnology (transformation, gene expression regulation)	affydb	Glucose_2	-1.01	-1.14	-0.19
Biotechnology (transformation, gene expression regulation)	affydb	mann 1	1.07	0.61	-0.14
Biotechnology (transformation, gene expression regulation)	affydb	mann 2	1.07	0.61	-0.14
Biotechnology (transformation, gene expression regulation)	affydb	Mp0	-0.01	-0.905	-0.42
Biotechnology (transformation, gene expression regulation)	affydb	Mp0	-0.01	-0.905	-0.42
Biotechnology (transformation, gene expression regulation)	affydb	Mp0	-0.01	-0.905	-0.42
Biotechnology (transformation, gene expression regulation)	affydb	Mp10	0	0.185	0.29
Biotechnology (transformation, gene expression regulation)	affydb	Mp10	0	0.185	0.29
Biotechnology (transformation, gene expression regulation)	affydb	Mp10	0	0.185	0.29
Biotechnology (transformation, gene expression regulation)	affydb	Mp-G12_BA_1	0.9	0.51	-0.09
Biotechnology (transformation, gene expression regulation)	affydb	Mp-G12_BA_2	0.9	0.51	-0.09
Biotechnology (transformation, gene expression regulation)	affydb	mp-LfPr	-1.02	-1.525	-0.12
Biotechnology (transformation, gene expression regulation)	affydb	mp-LfPr	-1.02	-1.525	-0.12
Biotechnology (transformation, gene expression regulation)	affydb	MPOE + IAA	0.67	0.04	-0.23
Biotechnology (transformation, gene expression regulation)	affydb	No-24-1	0.5	0.3	0.29
Biotechnology (transformation, gene expression regulation)	affydb	No-24-2	0.5	0.3	0.29
Biotechnology (transformation, gene expression regulation)	affydb	nph4-1-0	0.5	0.3	0.29
Biotechnology (transformation, gene expression regulation)	affydb	NTS5	0	-0.185	-0.29
Biotechnology (transformation, gene expression regulation)	affydb	NTS6	0	-0.185	-0.29
Biotechnology (transformation, gene expression regulation)	affydb	NTSX	0	-0.185	-0.29
Biotechnology (transformation, gene expression regulation)	affydb	perk13_rep1	0.05	-0.15	-0.09
Biotechnology (transformation, gene expression regulation)	affydb	perk13_rep2	0.05	-0.15	-0.09
Biotechnology (transformation, gene expression regulation)	affydb	perk13_rep3	0.05	-0.15	-0.09
Biotechnology (transformation, gene expression regulation)	affydb	perk8,9,10_rep1	0	0.185	0.29
Biotechnology (transformation, gene expression regulation)	affydb	perk8,9,10_rep2	0	0.185	0.29
Biotechnology (transformation, gene expression regulation)	affydb	perk8,9,10_rep3	0	0.185	0.29
Biotechnology (transformation, gene expression regulation)	affydb	ssi4-0-1	0.5	0.685	0.22
Biotechnology (transformation, gene expression regulation)	affydb	ssi4-0-2	0.5	0.685	0.22
Biotechnology (transformation, gene expression regulation)	affydb	ssi4-24-1	0.64	-0.76	0.41
Biotechnology (transformation, gene expression regulation)	affydb	ssi4-24-2	0.64	-0.76	0.41
Biotechnology (transformation, gene expression regulation)	affydb	T21-IAA	0	0.185	0.29
Biotechnology (transformation, gene expression regulation)	affydb	T21-IAA	0	0.185	0.29
Biotechnology (transformation, gene expression regulation)	affydb	WS-24-1	0.05	-0.15	-0.09
Biotechnology (transformation, gene expression regulation)	affydb	WS-24-2	0.05	-0.15	-0.09
Biotechnology (transformation, gene expression regulation)	affydb	Ws24CO2	0.13	-1.445	0.19
Biotechnology (transformation, gene expression regulation)	affydb	wswt CO2 1	-0.43	0.225	0.1
Biotechnology (transformation, gene expression regulation)	affydb	wswt CO2 2	-0.43	0.225	0.1
Biotechnology (transformation, gene expression regulation)	affydb	wswt CO2 3	-0.43	0.225	0.1
Biotechnology (transformation, gene expression regulation)	affydb	Wt NPA 5d	0.13	-1.445	0.19
Biotechnology (transformation, gene expression regulation)	affydb	Wt NPA 5d	0.13	-1.445	0.19
Biotechnology (transformation, gene expression regulation)	affydb	Wt0	0.05	-0.15	-0.09
Biotechnology (transformation, gene expression regulation)	affydb	Wt10	0.05	-0.15	-0.09
Biotechnology (transformation, gene expression regulation)	affydb	Wt10	0.05	-0.15	-0.09
Biotic Stress	atgenexp_stress	GSM392488	0.83	-0.85	1.42
Biotic Stress	atgenexp_stress	GSM392489	0.83	-0.85	1.42
Biotic Stress	atgenexp_stress	GSM392492	0.58	-0.985	0.96
Biotic Stress	atgenexp_stress	GSM392493	0.58	-0.985	0.96
Biotic Stress	atgenexp_stress	GSM392494	0.64	-0.31	0.3
Biotic Stress	atgenexp_stress	GSM392495	0.64	-0.31	0.3
Biotic Stress	atgenexp_stress	GSM392498	-0.19	0.82	1.7
Biotic Stress	atgenexp_stress	GSM392499	-0.19	0.82	1.7
Biotic Stress	atgenexp_stress	GSM392502	-1.11	2.37	1.82
Biotic Stress	atgenexp_stress	GSM392503	-1.11	2.37	1.82
Biotic Stress	atgenexp_stress	GSM554312_WT_Emwa1_0.5dpi_rep1	-1.54	-1.215	0.04
Biotic Stress	atgenexp_stress	GSM554312_WT_Emwa1_0.5dpi_rep2	-1.8	-1.1	0.17
Biotic Stress	atgenexp_stress	GSM554313_WT_Emwa1_2dpi_rep1	-1.42	-1.08	0.92
Biotic Stress	atgenexp_stress	GSM554313_WT_Emwa1_2dpi_rep2	-1.56	0.375	0.93
Biotic Stress	atgenexp_stress	GSM554314_WT_Emwa1_4dpi_rep1	-1.09	-1.65	1.36
Biotic Stress	atgenexp_stress	GSM554314_WT_Emwa1_4dpi_rep2	-1.81	-0.38	1.13
Biotic Stress	atgenexp_stress	GSM554315_WT_Emwa1_6dpi_rep1	-1.1	-2.21	1.25
Biotic Stress	atgenexp_stress	GSM554315_WT_Emwa1_6dpi_rep2	-1.34	-1.25	1.8
Biotic Stress	atgenexp_stress	GSM554317_rpp4_Emwa1_0.5dpi_rep1	0.07	1.045	-0.4
Biotic Stress	atgenexp_stress	GSM554317_rpp4_Emwa1_0.5dpi_rep2	0.24	-1.175	0.25
Biotic Stress	atgenexp_stress	GSM554318_rpp4_Emwa1_2dpi_rep1	-0.05	-0.045	-0.16
Biotic Stress	atgenexp_stress	GSM554318_rpp4_Emwa1_2dpi_rep2	0.16	0.035	-0.21
Biotic Stress	atgenexp_stress	GSM554319_rpp4_Emwa1_4dpi_rep1	0.17	-0.14	0.18
Biotic Stress	atgenexp_stress	GSM554319_rpp4_Emwa1_4dpi_rep2	0.13	-0.22	0.96
Biotic Stress	atgenexp_stress	GSM554320_rpp4_Emwa1_6dpi_rep1	0.05	0.18	0.7
Biotic Stress	atgenexp_stress	GSM554320_rpp4_Emwa1_6dpi_rep2	0.49	-1.255	1.96
Brassinolide time course in wildtype and det2-1 mutant seedlings	atgenexp_hormone	RIKEN-GODA16A	-0.13	-0.385	0.18
Brassinolide time course in wildtype and det2-1 mutant seedlings	atgenexp_hormone	RIKEN-GODA16B	-0.13	-0.385	0.18
Brassinolide time course in wildtype and det2-1 mutant seedlings	atgenexp_hormone	RIKEN-GODA24A	-0.94	0.77	-0.19
Brassinolide time course in wildtype and det2-1 mutant seedlings	atgenexp_hormone	RIKEN-GODA24B	-0.94	0.77	-0.19
Brassinolide time course in wildtype and det2-1 mutant seedlings	atgenexp_hormone	RIKEN-GODA32A	0.01	1.08	0.18
Brassinolide time course in wildtype and det2-1 mutant seedlings	atgenexp_hormone	RIKEN-GODA32B	0.01	1.08	0.18
Brassinolide time course in wildtype and det2-1 mutant seedlings	atgenexp_hormone	RIKEN-GODA34A	0.03	0.495	-0.18
Brassinolide time course in wildtype and det2-1 mutant seedlings	atgenexp_hormone	RIKEN-GODA34B	0.03	0.495	-0.18
Brassinolide time course in wildtype and det2-1 mutant seedlings	atgenexp_hormone	RIKEN-GODA36A	0.06	0.255	-0.35
Brassinolide time course in wildtype and det2-1 mutant seedlings	atgenexp_hormone	RIKEN-GODA36B	0.06	0.255	-0.35
Brassinolide time course in wildtype and det2-1 mutant seedlings	atgenexp_hormone	RIKEN-GODA8A	0.2	-0.59	-0.02
Brassinolide time course in wildtype and det2-1 mutant seedlings	atgenexp_hormone	RIKEN-GODA8B	0.2	-0.59	-0.02
Cell-specific nitrogen responses in the Arabidopsis root	root	GSM184479	0.72	-0.715	0.66
Cell-specific nitrogen responses in the Arabidopsis root	root	GSM184480	0.72	-0.715	0.66
Cell-specific nitrogen responses in the Arabidopsis root	root	GSM184481	0.72	-0.715	0.66
Cell-specific nitrogen responses in the Arabidopsis root	root	GSM184482	0.17	-0.58	-0.19
Cell-specific nitrogen responses in the Arabidopsis root	root	GSM184483	0.17	-0.58	-0.19
Cell-specific nitrogen responses in the Arabidopsis root	root	GSM184484	0.17	-0.58	-0.19
Cell-specific nitrogen responses in the Arabidopsis root	root	GSM184488	0.15	1.075	0.09
Cell-specific nitrogen responses in the Arabidopsis root	root	GSM184489	0.15	1.075	0.09
Cell-specific nitrogen responses in the Arabidopsis root	root	GSM184490	0.15	1.075	0.09
Cell-specific nitrogen responses in the Arabidopsis root	root	GSM184491	0.38	1.09	0.4
Cell-specific nitrogen responses in the Arabidopsis root	root	GSM184492	0.38	1.09	0.4
Cell-specific nitrogen responses in the Arabidopsis root	root	GSM184493	0.38	1.09	0.4
Cell-specific nitrogen responses in the Arabidopsis root	root	GSM184497	0.34	0.79	0.25
Cell-specific nitrogen responses in the Arabidopsis root	root	GSM184498	0.34	0.79	0.25
Cell-specific nitrogen responses in the Arabidopsis root	root	GSM184499	0.34	0.79	0.25
Cell-specific nitrogen responses in the Arabidopsis root	root	GSM184500	-0.09	0.45	-0.08
Cell-specific nitrogen responses in the Arabidopsis root	root	GSM184501	-0.09	0.45	-0.08
Cell-specific nitrogen responses in the Arabidopsis root	root	GSM184502	-0.09	0.45	-0.08
Cell-specific nitrogen responses in the Arabidopsis root	root	GSM184506	-0.23	1.025	-0.05
Cell-specific nitrogen responses in the Arabidopsis root	root	GSM184507	-0.23	1.025	-0.05
Cell-specific nitrogen responses in the Arabidopsis root	root	GSM184508	-0.23	1.025	-0.05
Cell-specific nitrogen responses in the Arabidopsis root	root	GSM184509	0.04	1.8	0.06
Cell-specific nitrogen responses in the Arabidopsis root	root	GSM184510	0.04	1.8	0.06
Cell-specific nitrogen responses in the Arabidopsis root	root	GSM184511	0.04	1.8	0.06
Cell-specific nitrogen responses in the Arabidopsis root	root	GSM184519	0.45	-1.105	0.78
Cell-specific nitrogen responses in the Arabidopsis root	root	GSM184520	0.45	-1.105	0.78
Cell-specific nitrogen responses in the Arabidopsis root	root	GSM184521	0.45	-1.105	0.78
Cell-specific nitrogen responses in the Arabidopsis root	root	GSM184525	-0.17	0.95	-0.2
Cell-specific nitrogen responses in the Arabidopsis root	root	GSM184526	-0.17	0.95	-0.2
Cell-specific nitrogen responses in the Arabidopsis root	root	GSM184527	-0.17	0.95	-0.2
Cell-specific nitrogen responses in the Arabidopsis root	root	GSM184528	0.36	-0.285	0
Cell-specific nitrogen responses in the Arabidopsis root	root	GSM184529	0.36	-0.285	0
Cell-specific nitrogen responses in the Arabidopsis root	root	GSM184530	0.36	-0.285	0
Cell-specific nitrogen responses in the Arabidopsis root	root	GSM184534	0.65	-0.94	-0.11
Cell-specific nitrogen responses in the Arabidopsis root	root	GSM184535	0.65	-0.94	-0.11
Cell-specific nitrogen responses in the Arabidopsis root	root	GSM184536	0.65	-0.94	-0.11
Cell-specific nitrogen responses in the Arabidopsis root	root	GSM184543	0.66	-1.265	0
Cell-specific nitrogen responses in the Arabidopsis root	root	GSM184544	0.66	-1.265	0
Cell-specific nitrogen responses in the Arabidopsis root	root	GSM184545	0.66	-1.265	0
Cell-specific nitrogen responses in the Arabidopsis root	root	GSM184555	1.37	0.35	0.48
Cell-specific nitrogen responses in the Arabidopsis root	root	GSM184556	1.37	0.35	0.48
Cell-specific nitrogen responses in the Arabidopsis root	root	GSM184557	1.37	0.35	0.48
Cell-specific nitrogen responses in the Arabidopsis root	root	GSM184559	0.08	-0.075	0.39
Cell-specific nitrogen responses in the Arabidopsis root	root	GSM184560	0.08	-0.075	0.39
Cell-specific nitrogen responses in the Arabidopsis root	root	GSM184561	0.08	-0.075	0.39
Cell-specific nitrogen responses in the Arabidopsis root	root	GSM218585	-1.2	1.07	-1.15
Cell-specific nitrogen responses in the Arabidopsis root	root	GSM218586	-1.2	1.07	-1.15
Cell-specific nitrogen responses in the Arabidopsis root	root	GSM218587	-1.2	1.07	-1.15
Cell-specific nitrogen responses in the Arabidopsis root	root	GSM218588	0.32	-1.245	0
Cell-specific nitrogen responses in the Arabidopsis root	root	GSM218589	0.32	-1.245	0
Cell-specific nitrogen responses in the Arabidopsis root	root	GSM218590	0.32	-1.245	0
Cell-specific nitrogen responses in the Arabidopsis root	root	GSM218594	0.63	0.345	0.32
Cell-specific nitrogen responses in the Arabidopsis root	root	GSM218595	0.63	0.345	0.32
Cell-specific nitrogen responses in the Arabidopsis root	root	GSM218596	0.63	0.345	0.32
Cell-type specific response to iron deficiency	root	GSM265411	0.99	-0.55	0.15
Cell-type specific response to iron deficiency	root	GSM265412	0.99	-0.55	0.15
Cell-type specific response to iron deficiency	root	GSM265413	0.99	-0.55	0.15
Cell-type specific response to iron deficiency	root	GSM265414	-0.45	-1.755	-0.05
Cell-type specific response to iron deficiency	root	GSM265415	-0.45	-1.755	-0.05
Cell-type specific response to iron deficiency	root	GSM265416	-0.45	-1.755	-0.05
Cell-type specific response to iron deficiency	root	GSM265426	1.92	4.78	0.05
Cell-type specific response to iron deficiency	root	GSM265427	1.92	4.78	0.05
Cell-type specific response to iron deficiency	root	GSM265428	1.46	3.635	0.29
Cell-type specific response to iron deficiency	root	GSM265429	1.46	3.635	0.29
Cell-type specific response to iron deficiency	root	GSM265430	1.71	4.43	0.45
Cell-type specific response to iron deficiency	root	GSM265431	1.71	4.43	0.45
Cell-type specific response to iron deficiency	root	GSM265432	1.8	2.475	1.44
Cell-type specific response to iron deficiency	root	GSM265433	1.8	2.475	1.44
Cell-type specific response to iron deficiency	root	GSM265463	0.29	-0.29	-0.1
Cell-type specific response to iron deficiency	root	GSM265464	0.29	-0.29	-0.1
Cell-type specific response to iron deficiency	root	GSM265465	0.24	-0.015	0.12
Cell-type specific response to iron deficiency	root	GSM265466	0.24	-0.015	0.12
Cell-type specific response to iron deficiency	root	GSM265467	0.65	0.44	0.15
Cell-type specific response to iron deficiency	root	GSM265468	0.65	0.44	0.15
Cell-type specific response to iron deficiency	root	GSM265469	1.75	1	0.9
Cell-type specific response to iron deficiency	root	GSM265470	1.75	1	0.9
Cell-type specific response to iron deficiency	root	GSM265471	2.6	1.905	2.33
Cell-type specific response to iron deficiency	root	GSM265472	2.6	1.905	2.33
Cell-type specific response to iron deficiency	root	GSM265473	2.7	1.975	2.33
Cell-type specific response to iron deficiency	root	GSM265474	2.7	1.975	2.33
Cell-type specific response to iron deficiency	root	GSM266662	-0.15	0.57	0.54
Cell-type specific response to iron deficiency	root	GSM266663	-0.15	0.57	0.54
Cell-type specific response to iron deficiency	root	GSM266664	-0.15	0.57	0.54
Cell-type specific response to iron deficiency	root	GSM266665	-0.15	0.57	0.54
Cell-type specific response to iron deficiency	root	GSM266666	0.94	1.315	0.03
Cell-type specific response to iron deficiency	root	GSM266667	0.94	1.315	0.03
Cell-type specific response to iron deficiency	root	GSM266668	0.94	1.315	0.03
Cell-type specific response to iron deficiency	root	GSM266669	0.56	1.25	-0.07
Cell-type specific response to iron deficiency	root	GSM266670	0.56	1.25	-0.07
Cell-type specific response to iron deficiency	root	GSM266671	0.56	1.25	-0.07
Cell-type specific response to iron deficiency	root	GSM266672	0.48	0.97	-0.65
Cell-type specific response to iron deficiency	root	GSM266673	0.48	0.97	-0.65
Cell-type specific response to iron deficiency	root	GSM266674	0.48	0.97	-0.65
Cell-type specific response to iron deficiency	root	GSM266675	0.34	1.735	0.61
Cell-type specific response to iron deficiency	root	GSM266676	0.34	1.735	0.61
Cell-type specific response to iron deficiency	root	GSM266677	0.34	1.735	0.61
Cell-type specific response to salt stress	root	GSM184632	-0.24	-3.62	-0.52
Cell-type specific response to salt stress	root	GSM184633	-0.24	-3.62	-0.52
Cell-type specific response to salt stress	root	GSM184634	0.17	-3.015	-0.46
Cell-type specific response to salt stress	root	GSM184635	0.17	-3.015	-0.46
Cell-type specific response to salt stress	root	GSM184839	1.05	0.04	0.21
Cell-type specific response to salt stress	root	GSM184840	1.05	0.04	0.21
Cell-type specific response to salt stress	root	GSM184841	0.86	-0.06	0.6
Cell-type specific response to salt stress	root	GSM184842	0.86	-0.06	0.6
Cell-type specific response to salt stress	root	GSM184843	0.9	1.33	0.5
Cell-type specific response to salt stress	root	GSM184844	0.9	1.33	0.5
Cell-type specific response to salt stress	root	GSM184845	0.45	0.375	-0.04
Cell-type specific response to salt stress	root	GSM184846	0.45	0.375	-0.04
Cell-type specific response to salt stress	root	GSM184907	-0.14	1.565	1.35
Cell-type specific response to salt stress	root	GSM184908	-0.14	1.565	1.35
Cell-type specific response to salt stress	root	GSM184909	-0.14	1.565	1.35
Cell-type specific response to salt stress	root	GSM184910	0.9	2.695	0.9
Cell-type specific response to salt stress	root	GSM184911	0.9	2.695	0.9
Cell-type specific response to salt stress	root	GSM184912	0.9	2.695	0.9
Cell-type specific response to salt stress	root	GSM184913	0.39	-0.35	0.73
Cell-type specific response to salt stress	root	GSM184914	0.39	-0.35	0.73
Cell-type specific response to salt stress	root	GSM184915	0.39	-0.35	0.73
Cell-type specific response to salt stress	root	GSM184916	1.02	-0.01	0.31
Cell-type specific response to salt stress	root	GSM184917	1.02	-0.01	0.31
Cell-type specific response to salt stress	root	GSM184918	1.02	-0.01	0.31
Cell-type specific response to salt stress	root	GSM184919	1.02	1.795	0.86
Cell-type specific response to salt stress	root	GSM184920	1.02	1.795	0.86
Cell-type specific response to salt stress	root	GSM184921	1.02	1.795	0.86
Cell-type specific response to salt stress	root	GSM184922	0.96	-0.185	0.24
Cell-type specific response to salt stress	root	GSM184923	0.96	-0.185	0.24
Cell-type specific response to salt stress	root	GSM184924	0.96	-0.185	0.24
Cell-type specific response to salt stress	root	GSM184927	0.25	0.085	0.12
Cell-type specific response to salt stress	root	GSM184928	0.25	0.085	0.12
Cell-type specific response to salt stress	root	GSM184929	0.39	-0.07	0.28
Cell-type specific response to salt stress	root	GSM184930	0.39	-0.07	0.28
Cell-type specific response to salt stress	root	GSM184931	-0.26	-1.5	-0.55
Cell-type specific response to salt stress	root	GSM184932	-0.26	-1.5	-0.55
Cell-type specific response to salt stress	root	GSM184933	-0.07	-1.385	-0.58
Cell-type specific response to salt stress	root	GSM184934	-0.07	-1.385	-0.58
Cell-type specific response to salt stress	root	GSM184935	0.18	-0.57	-0.19
Cell-type specific response to salt stress	root	GSM184936	0.18	-0.57	-0.19
Cell-type specific response to salt stress	root	GSM218285	0.73	0.745	0.03
Cell-type specific response to salt stress	root	GSM218286	0.73	0.745	0.03
Cell-type specific response to salt stress	root	GSM218289	0.36	0.51	0.13
Cell-type specific response to salt stress	root	GSM218290	0.36	0.51	0.13
Cell-type specific response to salt stress	root	GSM218293	0.71	-0.315	0.72
Cell-type specific response to salt stress	root	GSM218294	0.71	-0.315	0.72
Cell-type specific response to salt stress	root	GSM218297	0.94	1.63	0.61
Cell-type specific response to salt stress	root	GSM218298	0.94	1.63	0.61
Chemical inhibition of seed germination	seed_db	ABA_rep3	0.12	-0.41	0.46
Chemical inhibition of seed germination	seed_db	Col-ABA	0.12	-0.41	0.46
Chemical inhibition of seed germination	seed_db	Col-ABA1	0.12	-0.41	0.46
Chemical inhibition of seed germination	seed_db	cyclohex_1-2	0.33	-0.065	-1.11
Chemical inhibition of seed germination	seed_db	cyclohex_2-2	0.33	-0.065	-1.11
Chemical inhibition of seed germination	seed_db	dinitrophenol_rep1	1.58	0.075	-0.55
Chemical inhibition of seed germination	seed_db	dinitrophenol_rep2	1.58	0.075	-0.55
Chemical inhibition of seed germination	seed_db	Met2-1	0.47	1.105	-0.02
Chemical inhibition of seed germination	seed_db	Met3-1	0.47	1.105	-0.02
circadian and diurnal treatments	light_series	DD_DDHC_04	0.29	0.26	0.04
circadian and diurnal treatments	light_series	DD_DDHC_08	-0.39	0.965	-0.07
circadian and diurnal treatments	light_series	DD_DDHC_12	-0.22	-0.55	-0.18
circadian and diurnal treatments	light_series	DD_DDHC_16	-0.13	-0.47	-0.11
circadian and diurnal treatments	light_series	DD_DDHC_20	0.18	1.94	0.42
circadian and diurnal treatments	light_series	DD_DDHC_24	-0.09	0.665	0.71
circadian and diurnal treatments	light_series	DD_DDHC_28	0.31	2.085	0.71
circadian and diurnal treatments	light_series	DD_DDHC_32	0.05	0.145	0.54
circadian and diurnal treatments	light_series	DD_DDHC_36	-0.46	-0.33	-0.14
circadian and diurnal treatments	light_series	DD_DDHC_40	-0.1	-0.24	0.47
circadian and diurnal treatments	light_series	DD_DDHC_44	0.28	1.31	0.76
circadian and diurnal treatments	light_series	LDHC_04	0.12	0.67	-0.33
circadian and diurnal treatments	light_series	LDHC_08	-0.15	0.025	0.04
circadian and diurnal treatments	light_series	LDHC_12	0.14	0.09	0.14
circadian and diurnal treatments	light_series	LDHC_16	-0.61	0.33	-0.61
circadian and diurnal treatments	light_series	LDHC_20	0.21	0.635	0.57
circadian and diurnal treatments	light_series	LDHC_24	0.16	1.215	0.73
circadian and diurnal treatments	light_series	LDHC_28	0.17	1.11	0.19
circadian and diurnal treatments	light_series	LDHC_32	0.07	0.07	-0.42
circadian and diurnal treatments	light_series	LDHC_36	0.13	-0.27	-0.69
circadian and diurnal treatments	light_series	LDHC_40	-0.93	-0.435	-0.54
circadian and diurnal treatments	light_series	LDHC_44	0.56	2.055	0.59
circadian and diurnal treatments	light_series	LDHH_SM_04	-0.2	-0.075	0.16
circadian and diurnal treatments	light_series	LDHH_SM_08	-0.1	0.215	-0.09
circadian and diurnal treatments	light_series	LDHH_SM_12	0.09	-0.115	-0.07
circadian and diurnal treatments	light_series	LDHH_SM_16	0.96	-0.265	0.23
circadian and diurnal treatments	light_series	LDHH_SM_20	0.37	-0.245	0.09
circadian and diurnal treatments	light_series	LDHH_SM_28	-0.2	-0.075	0.16
circadian and diurnal treatments	light_series	LDHH_SM_32	-0.1	0.215	-0.09
circadian and diurnal treatments	light_series	LDHH_SM_36	0.09	-0.115	-0.07
circadian and diurnal treatments	light_series	LDHH_SM_40	0.96	-0.265	0.23
circadian and diurnal treatments	light_series	LDHH_SM_44	0.37	-0.245	0.09
circadian and diurnal treatments	light_series	LDHH_ST_04	-0.51	0.08	0.46
circadian and diurnal treatments	light_series	LDHH_ST_08	-0.66	-0.185	0.32
circadian and diurnal treatments	light_series	LDHH_ST_12	0.41	-0.04	0.37
circadian and diurnal treatments	light_series	LDHH_ST_16	1.11	0.525	0.34
circadian and diurnal treatments	light_series	LDHH_ST_20	0.87	0.1	0.02
circadian and diurnal treatments	light_series	LDHH_ST_28	-0.51	0.08	0.46
circadian and diurnal treatments	light_series	LDHH_ST_32	-0.66	-0.185	0.32
circadian and diurnal treatments	light_series	LDHH_ST_36	0.41	-0.04	0.37
circadian and diurnal treatments	light_series	LDHH_ST_40	1.11	0.525	0.34
circadian and diurnal treatments	light_series	LDHH_ST_44	0.87	0.1	0.02
circadian and diurnal treatments	light_series	LL_LDHC_04	-1.03	-0.545	0.01
circadian and diurnal treatments	light_series	LL_LDHC_08	-0.62	-1.375	-1.11
circadian and diurnal treatments	light_series	LL_LDHC_12	-0.48	-1.23	-0.21
circadian and diurnal treatments	light_series	LL_LDHC_16	-0.07	-1.17	-0.36
circadian and diurnal treatments	light_series	LL_LDHC_20	0.06	-1.48	-0.22
circadian and diurnal treatments	light_series	LL_LDHC_24	-0.16	-1.23	-0.52
circadian and diurnal treatments	light_series	LL_LDHC_28	0.36	0.145	-0.43
circadian and diurnal treatments	light_series	LL_LDHC_32	-0.89	-1.485	-0.37
circadian and diurnal treatments	light_series	LL_LDHC_36	-0.59	-1.265	-1.64
circadian and diurnal treatments	light_series	LL_LDHC_40	-0.76	-0.795	-0.11
circadian and diurnal treatments	light_series	LL_LDHC_44	-1.09	-1.965	-0.23
circadian and diurnal treatments	light_series	LL_LDHH_AM_30	-0.25	-1.005	-0.44
circadian and diurnal treatments	light_series	LL_LDHH_AM_34	-0.31	-1.36	-0.21
circadian and diurnal treatments	light_series	LL_LDHH_AM_38	0.02	-1.07	-0.25
circadian and diurnal treatments	light_series	LL_LDHH_AM_42	-0.08	-0.135	-0.42
circadian and diurnal treatments	light_series	LL_LDHH_AM_46	-0.09	-1.75	-0.21
circadian and diurnal treatments	light_series	LL_LDHH_AM_50	-0.23	-1.125	-0.51
circadian and diurnal treatments	light_series	LL_LDHH_AM_54	0.05	-1.13	-0.18
circadian and diurnal treatments	light_series	LL_LDHH_AM_58	-0.06	-1.12	-0.3
circadian and diurnal treatments	light_series	LL_LDHH_AM_62	-0.24	-1.97	-0.33
circadian and diurnal treatments	light_series	LL_LDHH_AM_66	0.04	-2.02	-0.08
circadian and diurnal treatments	light_series	LL_LDHH_AM_70	0.08	-2.145	-0.31
circadian and diurnal treatments	light_series	LL_LDHH_SH_04	0.13	0.225	0.01
circadian and diurnal treatments	light_series	LL_LDHH_SH_08	-0.35	-0.005	0.23
circadian and diurnal treatments	light_series	LL_LDHH_SH_12	-0.03	-0.41	-0.19
circadian and diurnal treatments	light_series	LL_LDHH_SH_16	0.04	-0.505	-0.5
circadian and diurnal treatments	light_series	LL_LDHH_SH_20	-0.05	-1.51	-0.54
circadian and diurnal treatments	light_series	LL_LDHH_SH_24	0.54	0.31	-0.43
circadian and diurnal treatments	light_series	LL_LDHH_SH_28	-0.33	1.83	0.32
circadian and diurnal treatments	light_series	LL_LDHH_SH_32	-0.64	0.63	-0.47
circadian and diurnal treatments	light_series	LL_LDHH_SH_36	-0.41	-0.69	-0.39
circadian and diurnal treatments	light_series	LL_LDHH_SH_40	-0.17	-0.01	-0.2
circadian and diurnal treatments	light_series	LL_LDHH_SH_44	-0.06	-0.875	0.06
circadian and diurnal treatments	light_series	LL_LLHC_04	-0.08	1.065	0.01
circadian and diurnal treatments	light_series	LL_LLHC_08	0.14	-0.52	-0.12
circadian and diurnal treatments	light_series	LL_LLHC_12	-0.04	0.98	0.29
circadian and diurnal treatments	light_series	LL_LLHC_16	-0.3	0.66	0.35
circadian and diurnal treatments	light_series	LL_LLHC_20	0.19	0.465	0.24
circadian and diurnal treatments	light_series	LL_LLHC_24	0.29	-1.035	-0.22
circadian and diurnal treatments	light_series	LL_LLHC_28	-0.14	-1.675	-0.43
circadian and diurnal treatments	light_series	LL_LLHC_32	-0.23	-0.28	-0.29
circadian and diurnal treatments	light_series	LL_LLHC_36	-0.03	1.385	-0.02
circadian and diurnal treatments	light_series	LL_LLHC_40	0.17	-1.615	0.01
circadian and diurnal treatments	light_series	LL_LLHC_44	0.11	-0.755	-0.19
circadian and diurnal treatments	light_series	LLHC_04	-0.4	0.48	-0.76
circadian and diurnal treatments	light_series	LLHC_08	-0.41	-2.255	-0.85
circadian and diurnal treatments	light_series	LLHC_12	-1.14	-1.76	-1.23
circadian and diurnal treatments	light_series	LLHC_16	-1.27	0.365	-0.73
circadian and diurnal treatments	light_series	LLHC_20	-0.53	0.42	-0.38
circadian and diurnal treatments	light_series	LLHC_24	-1.03	-0.315	-0.59
circadian and diurnal treatments	light_series	LLHC_28	-0.43	-1.65	-0.88
circadian and diurnal treatments	light_series	LLHC_32	-1	-1.385	-1.24
circadian and diurnal treatments	light_series	LLHC_36	-0.65	0.35	-0.92
circadian and diurnal treatments	light_series	LLHC_40	-0.94	-2.05	-1.14
circadian and diurnal treatments	light_series	LLHC_44	-0.68	0.575	-0.67
circadian and diurnal treatments	light_series	longday_04	0.03	-0.485	0.18
circadian and diurnal treatments	light_series	longday_08	-0.04	-0.545	0.48
circadian and diurnal treatments	light_series	longday_12	0.23	0.26	0.05
circadian and diurnal treatments	light_series	longday_16	0.63	-0.235	0.34
circadian and diurnal treatments	light_series	longday_20	0.66	-0.235	1.06
circadian and diurnal treatments	light_series	longday_24	0.54	0.835	0.49
circadian and diurnal treatments	light_series	longday_28	0.29	-1.005	0.17
circadian and diurnal treatments	light_series	longday_32	0.31	0.075	0.21
circadian and diurnal treatments	light_series	longday_36	0.83	-0.715	0.16
circadian and diurnal treatments	light_series	longday_40	1.04	-0.645	0.71
circadian and diurnal treatments	light_series	longday_44	0.99	-0.9	0.74
circadian and diurnal treatments	light_series	shortday_04	-0.33	-0.07	0.09
circadian and diurnal treatments	light_series	shortday_08	0.37	-0.215	-0.7
circadian and diurnal treatments	light_series	shortday_12	-0.28	-1.195	-0.02
circadian and diurnal treatments	light_series	shortday_16	-0.02	-0.7	0.33
circadian and diurnal treatments	light_series	shortday_20	-0.3	-0.46	-0.27
circadian and diurnal treatments	light_series	shortday_24	-0.09	0.125	0.11
circadian and diurnal treatments	light_series	shortday_28	-0.27	-0.985	-0.73
circadian and diurnal treatments	light_series	shortday_32	0.49	-0.42	-0.15
circadian and diurnal treatments	light_series	shortday_36	0.18	0.02	0.15
circadian and diurnal treatments	light_series	shortday_40	0.53	-0.51	0.03
circadian and diurnal treatments	light_series	shortday_44	0.62	0.85	0.17
Cold Stress	atgenexp_stress		0.48	0.955	0.35
Cold Stress	atgenexp_stress		0.48	0.955	0.35
Cold Stress	atgenexp_stress		0.19	0.605	0.17
Cold Stress	atgenexp_stress		0.19	0.605	0.17
Cold Stress	atgenexp_stress		0.01	0.48	0.02
Cold Stress	atgenexp_stress		0.01	0.48	0.02
Cold Stress	atgenexp_stress		-0.09	0.41	-0.01
Cold Stress	atgenexp_stress		-0.09	0.41	-0.01
Cold Stress	atgenexp_stress		-0.11	0.095	-0.1
Cold Stress	atgenexp_stress		-0.11	0.095	-0.1
Cold Stress	atgenexp_stress		-0.32	0.035	-0.11
Cold Stress	atgenexp_stress		-0.32	0.035	-0.11
Cold Stress	atgenexp_stress		-0.32	-0.01	-0.15
Cold Stress	atgenexp_stress		-0.32	-0.01	-0.15
Cold Stress	atgenexp_stress		-0.36	-0.085	-0.2
Cold Stress	atgenexp_stress		-0.36	-0.085	-0.2
Cold Stress	atgenexp_stress		-0.51	-0.41	-0.26
Cold Stress	atgenexp_stress		-0.51	-0.41	-0.26
Cold Stress	atgenexp_stress		-0.83	-0.81	-0.26
Cold Stress	atgenexp_stress		-0.83	-0.81	-0.26
Cold Stress	atgenexp_stress		-1.27	-0.94	-0.28
Cold Stress	atgenexp_stress		-1.27	-0.94	-0.28
Cold Stress	atgenexp_stress		-2.18	-1.635	-0.39
Cold Stress	atgenexp_stress		-2.18	-1.635	-0.39
Comparison of plant hormone-related mutants	atgenexp_hormone	RIKEN-GODA2A-M	0.79	-0.945	-0.12
Comparison of plant hormone-related mutants	atgenexp_hormone	RIKEN-GODA2B-M	0.79	-0.945	-0.12
Comparison of plant hormone-related mutants	atgenexp_hormone	RIKEN-GODA3A-M	-0.11	-0.16	-0.53
Comparison of plant hormone-related mutants	atgenexp_hormone	RIKEN-GODA3B-M	-0.11	-0.16	-0.53
Comparison of plant hormone-related mutants	atgenexp_hormone	RIKEN-GODA4A-M	0.67	-0.5	-0.2
Comparison of plant hormone-related mutants	atgenexp_hormone	RIKEN-GODA4B-M	0.67	-0.5	-0.2
Comparison with CAGE	atgenexp	ATGE_91_A	1.49	0.54	0.01
Comparison with CAGE	atgenexp	ATGE_91_B	1.49	0.54	0.01
Comparison with CAGE	atgenexp	ATGE_91_C	1.49	0.54	0.01
Comparison with CAGE	atgenexp	ATGE_92_A	-0.47	-0.225	-0.1
Comparison with CAGE	atgenexp	ATGE_92_B	-0.47	-0.225	-0.1
Comparison with CAGE	atgenexp	ATGE_92_C	-0.47	-0.225	-0.1
Comparison with CAGE	atgenexp	ATGE_93_A	-0.24	2.055	2.37
Comparison with CAGE	atgenexp	ATGE_93_B	-0.24	2.055	2.37
Comparison with CAGE	atgenexp	ATGE_93_C	-0.24	2.055	2.37
Comparison with CAGE	atgenexp_plus	ATGE_91_A	1.33	0.72	0.06
Comparison with CAGE	atgenexp_plus	ATGE_91_B	1.33	0.72	0.06
Comparison with CAGE	atgenexp_plus	ATGE_91_C	1.33	0.72	0.06
Comparison with CAGE	atgenexp_plus	ATGE_92_A	-0.43	-0.04	-0.18
Comparison with CAGE	atgenexp_plus	ATGE_92_B	-0.43	-0.04	-0.18
Comparison with CAGE	atgenexp_plus	ATGE_92_C	-0.43	-0.04	-0.18
Comparison with CAGE	atgenexp_plus	ATGE_93_A	-0.41	4.49	2.18
Comparison with CAGE	atgenexp_plus	ATGE_93_B	-0.41	4.49	2.18
Comparison with CAGE	atgenexp_plus	ATGE_93_C	-0.41	4.49	2.18
Cytokinin treatment of seedlings	atgenexp_hormone	NO.19-2	-0.03	-0.475	-0.31
Cytokinin treatment of seedlings	atgenexp_hormone	NO.20-2	-0.03	-0.475	-0.31
Cytokinin treatment of seedlings	atgenexp_hormone	NO.21-2	-0.03	-0.475	-0.31
Cytokinin treatment of seedlings	atgenexp_hormone	NO.31	-0.29	-0.05	0.4
Cytokinin treatment of seedlings	atgenexp_hormone	NO.32	-0.29	-0.05	0.4
Cytokinin treatment of seedlings	atgenexp_hormone	NO.33	-0.29	-0.05	0.4
Development on MS Agar	atgenexp	ATGE_100_A	0.57	0.035	0.17
Development on MS Agar	atgenexp	ATGE_100_B	0.57	0.035	0.17
Development on MS Agar	atgenexp	ATGE_100_C	0.57	0.035	0.17
Development on MS Agar	atgenexp	ATGE_101_A	0.12	0.03	-0.02
Development on MS Agar	atgenexp	ATGE_101_B	0.12	0.03	-0.02
Development on MS Agar	atgenexp	ATGE_101_C	0.12	0.03	-0.02
Development on MS Agar	atgenexp	ATGE_94_A	0.26	3.42	2.95
Development on MS Agar	atgenexp	ATGE_94_B	0.26	3.42	2.95
Development on MS Agar	atgenexp	ATGE_94_C	0.26	3.42	2.95
Development on MS Agar	atgenexp	ATGE_95_A	-0.3	2.395	2.76
Development on MS Agar	atgenexp	ATGE_95_B	-0.3	2.395	2.76
Development on MS Agar	atgenexp	ATGE_95_C	-0.3	2.395	2.76
Development on MS Agar	atgenexp	ATGE_96_A	1.19	0.44	0.85
Development on MS Agar	atgenexp	ATGE_96_B	1.19	0.44	0.85
Development on MS Agar	atgenexp	ATGE_96_C	1.19	0.44	0.85
Development on MS Agar	atgenexp	ATGE_97_A	0.58	0.21	0.32
Development on MS Agar	atgenexp	ATGE_97_B	0.58	0.21	0.32
Development on MS Agar	atgenexp	ATGE_97_C	0.58	0.21	0.32
Development on MS Agar	atgenexp	ATGE_98_A	0.17	1.93	2.83
Development on MS Agar	atgenexp	ATGE_98_B	0.17	1.93	2.83
Development on MS Agar	atgenexp	ATGE_98_C	0.17	1.93	2.83
Development on MS Agar	atgenexp	ATGE_99_A	-0.13	1.075	2.66
Development on MS Agar	atgenexp	ATGE_99_B	-0.13	1.075	2.66
Development on MS Agar	atgenexp	ATGE_99_C	-0.13	1.075	2.66
Development on MS Agar	atgenexp_plus	ATGE_100_A	0.51	-0.09	0.26
Development on MS Agar	atgenexp_plus	ATGE_100_B	0.51	-0.09	0.26
Development on MS Agar	atgenexp_plus	ATGE_100_C	0.51	-0.09	0.26
Development on MS Agar	atgenexp_plus	ATGE_101_A	0.23	0.145	0.12
Development on MS Agar	atgenexp_plus	ATGE_101_B	0.23	0.145	0.12
Development on MS Agar	atgenexp_plus	ATGE_101_C	0.23	0.145	0.12
Development on MS Agar	atgenexp_plus	ATGE_94_A	0.31	5.915	2.8
Development on MS Agar	atgenexp_plus	ATGE_94_B	0.31	5.915	2.8
Development on MS Agar	atgenexp_plus	ATGE_94_C	0.31	5.915	2.8
Development on MS Agar	atgenexp_plus	ATGE_95_A	-0.02	4.835	2.52
Development on MS Agar	atgenexp_plus	ATGE_95_B	-0.02	4.835	2.52
Development on MS Agar	atgenexp_plus	ATGE_95_C	-0.02	4.835	2.52
Development on MS Agar	atgenexp_plus	ATGE_96_A	0.95	0.505	0.68
Development on MS Agar	atgenexp_plus	ATGE_96_B	0.95	0.505	0.68
Development on MS Agar	atgenexp_plus	ATGE_96_C	0.95	0.505	0.68
Development on MS Agar	atgenexp_plus	ATGE_97_A	0.42	0.055	0.18
Development on MS Agar	atgenexp_plus	ATGE_97_B	0.42	0.055	0.18
Development on MS Agar	atgenexp_plus	ATGE_97_C	0.42	0.055	0.18
Development on MS Agar	atgenexp_plus	ATGE_98_A	0.08	4.475	2.52
Development on MS Agar	atgenexp_plus	ATGE_98_B	0.08	4.475	2.52
Development on MS Agar	atgenexp_plus	ATGE_98_C	0.08	4.475	2.52
Development on MS Agar	atgenexp_plus	ATGE_99_A	-0.2	2.525	2.45
Development on MS Agar	atgenexp_plus	ATGE_99_B	-0.2	2.525	2.45
Development on MS Agar	atgenexp_plus	ATGE_99_C	-0.2	2.525	2.45
Developmental Baseline	atgenexp	ATGE_1_A	-0.14	0.035	0.12
Developmental Baseline	atgenexp	ATGE_1_B	-0.14	0.035	0.12
Developmental Baseline	atgenexp	ATGE_1_C	-0.14	0.035	0.12
Developmental Baseline	atgenexp	ATGE_10_A	0.42	0.08	-0.03
Developmental Baseline	atgenexp	ATGE_10_B	0.42	0.08	-0.03
Developmental Baseline	atgenexp	ATGE_10_C	0.42	0.08	-0.03
Developmental Baseline	atgenexp	ATGE_11_A	0.71	0.14	0.1
Developmental Baseline	atgenexp	ATGE_11_B	0.71	0.14	0.1
Developmental Baseline	atgenexp	ATGE_11_C	0.71	0.14	0.1
Developmental Baseline	atgenexp	ATGE_12_A	1.76	0.01	-0.05
Developmental Baseline	atgenexp	ATGE_12_B	1.76	0.01	-0.05
Developmental Baseline	atgenexp	ATGE_12_C	1.76	0.01	-0.05
Developmental Baseline	atgenexp	ATGE_13_A	1.51	0.105	0.24
Developmental Baseline	atgenexp	ATGE_13_B	1.51	0.105	0.24
Developmental Baseline	atgenexp	ATGE_13_C	1.51	0.105	0.24
Developmental Baseline	atgenexp	ATGE_14_A	1.04	0.12	0.26
Developmental Baseline	atgenexp	ATGE_14_B	1.04	0.12	0.26
Developmental Baseline	atgenexp	ATGE_14_C	1.04	0.12	0.26
Developmental Baseline	atgenexp	ATGE_15_A	0.77	0.005	-0.05
Developmental Baseline	atgenexp	ATGE_15_B	0.77	0.005	-0.05
Developmental Baseline	atgenexp	ATGE_15_C	0.77	0.005	-0.05
Developmental Baseline	atgenexp	ATGE_16_A	0.75	0.07	-0.08
Developmental Baseline	atgenexp	ATGE_16_B	0.75	0.07	-0.08
Developmental Baseline	atgenexp	ATGE_16_C	0.75	0.07	-0.08
Developmental Baseline	atgenexp	ATGE_17_A	1.03	0.125	0.03
Developmental Baseline	atgenexp	ATGE_17_B	1.03	0.125	0.03
Developmental Baseline	atgenexp	ATGE_17_C	1.03	0.125	0.03
Developmental Baseline	atgenexp	ATGE_18_A	0.57	0.005	0.58
Developmental Baseline	atgenexp	ATGE_18_B	0.57	0.005	0.58
Developmental Baseline	atgenexp	ATGE_18_C	0.57	0.005	0.58
Developmental Baseline	atgenexp	ATGE_19_A	0.14	-0.055	-0.06
Developmental Baseline	atgenexp	ATGE_19_B	0.14	-0.055	-0.06
Developmental Baseline	atgenexp	ATGE_19_C	0.14	-0.055	-0.06
Developmental Baseline	atgenexp	ATGE_2_A	0.13	0.425	1.18
Developmental Baseline	atgenexp	ATGE_2_B	0.13	0.425	1.18
Developmental Baseline	atgenexp	ATGE_2_C	0.13	0.425	1.18
Developmental Baseline	atgenexp	ATGE_20_A	0.88	0.19	-0.02
Developmental Baseline	atgenexp	ATGE_20_B	0.88	0.19	-0.02
Developmental Baseline	atgenexp	ATGE_20_C	0.88	0.19	-0.02
Developmental Baseline	atgenexp	ATGE_21_A	0.94	0.155	0.16
Developmental Baseline	atgenexp	ATGE_21_B	0.94	0.155	0.16
Developmental Baseline	atgenexp	ATGE_21_C	0.94	0.155	0.16
Developmental Baseline	atgenexp	ATGE_22_A	0.43	-0.02	0.19
Developmental Baseline	atgenexp	ATGE_22_B	0.43	-0.02	0.19
Developmental Baseline	atgenexp	ATGE_22_C	0.43	-0.02	0.19
Developmental Baseline	atgenexp	ATGE_23_A	0.29	-0.035	0.25
Developmental Baseline	atgenexp	ATGE_23_B	0.29	-0.035	0.25
Developmental Baseline	atgenexp	ATGE_23_C	0.29	-0.035	0.25
Developmental Baseline	atgenexp	ATGE_24_A	0.05	-0.12	0.44
Developmental Baseline	atgenexp	ATGE_24_B	0.05	-0.12	0.44
Developmental Baseline	atgenexp	ATGE_24_C	0.05	-0.12	0.44
Developmental Baseline	atgenexp	ATGE_25_A	0.29	-0.155	0.84
Developmental Baseline	atgenexp	ATGE_25_B	0.29	-0.155	0.84
Developmental Baseline	atgenexp	ATGE_25_C	0.29	-0.155	0.84
Developmental Baseline	atgenexp	ATGE_26_A	0.49	-0.07	0.3
Developmental Baseline	atgenexp	ATGE_26_B	0.49	-0.07	0.3
Developmental Baseline	atgenexp	ATGE_26_C	0.49	-0.07	0.3
Developmental Baseline	atgenexp	ATGE_27_A	0.37	-0.045	-0.15
Developmental Baseline	atgenexp	ATGE_27_B	0.37	-0.045	-0.15
Developmental Baseline	atgenexp	ATGE_27_C	0.37	-0.045	-0.15
Developmental Baseline	atgenexp	ATGE_28_A2	0.47	-0.13	-0.11
Developmental Baseline	atgenexp	ATGE_28_B2	0.47	-0.13	-0.11
Developmental Baseline	atgenexp	ATGE_28_C2	0.47	-0.13	-0.11
Developmental Baseline	atgenexp	ATGE_29_A2	-0.42	-0.09	0.41
Developmental Baseline	atgenexp	ATGE_29_B2	-0.42	-0.09	0.41
Developmental Baseline	atgenexp	ATGE_29_C2	-0.42	-0.09	0.41
Developmental Baseline	atgenexp	ATGE_3_A	-0.45	2.05	2.68
Developmental Baseline	atgenexp	ATGE_3_B	-0.45	2.05	2.68
Developmental Baseline	atgenexp	ATGE_3_C	-0.45	2.05	2.68
Developmental Baseline	atgenexp	ATGE_31_A2	-0.31	-0.25	-0.09
Developmental Baseline	atgenexp	ATGE_31_B2	-0.31	-0.25	-0.09
Developmental Baseline	atgenexp	ATGE_31_C2	-0.31	-0.25	-0.09
Developmental Baseline	atgenexp	ATGE_32_A2	-0.37	-0.1	-0.11
Developmental Baseline	atgenexp	ATGE_32_B2	-0.37	-0.1	-0.11
Developmental Baseline	atgenexp	ATGE_32_C2	-0.37	-0.1	-0.11
Developmental Baseline	atgenexp	ATGE_33_A	-0.27	0.01	-0.13
Developmental Baseline	atgenexp	ATGE_33_B	-0.27	0.01	-0.13
Developmental Baseline	atgenexp	ATGE_33_C	-0.27	0.01	-0.13
Developmental Baseline	atgenexp	ATGE_34_A	0.13	-0.17	-0.35
Developmental Baseline	atgenexp	ATGE_34_B	0.13	-0.17	-0.35
Developmental Baseline	atgenexp	ATGE_34_C	0.13	-0.17	-0.35
Developmental Baseline	atgenexp	ATGE_35_A	-0.46	0.06	0.04
Developmental Baseline	atgenexp	ATGE_35_B	-0.46	0.06	0.04
Developmental Baseline	atgenexp	ATGE_35_C	-0.46	0.06	0.04
Developmental Baseline	atgenexp	ATGE_36_A	-0.05	0.23	-0.3
Developmental Baseline	atgenexp	ATGE_36_B	-0.05	0.23	-0.3
Developmental Baseline	atgenexp	ATGE_36_C	-0.05	0.23	-0.3
Developmental Baseline	atgenexp	ATGE_37_A	-0.36	-0.3	0
Developmental Baseline	atgenexp	ATGE_37_B	-0.36	-0.3	0
Developmental Baseline	atgenexp	ATGE_37_C	-0.36	-0.3	0
Developmental Baseline	atgenexp	ATGE_39_A	-0.29	-0.275	-0.36
Developmental Baseline	atgenexp	ATGE_39_B	-0.29	-0.275	-0.36
Developmental Baseline	atgenexp	ATGE_39_C	-0.29	-0.275	-0.36
Developmental Baseline	atgenexp	ATGE_4_A	-0.02	0.05	0.35
Developmental Baseline	atgenexp	ATGE_4_B	-0.02	0.05	0.35
Developmental Baseline	atgenexp	ATGE_4_C	-0.02	0.05	0.35
Developmental Baseline	atgenexp	ATGE_40_A	0.02	-0.01	0
Developmental Baseline	atgenexp	ATGE_40_B	0.02	-0.01	0
Developmental Baseline	atgenexp	ATGE_40_C	0.02	-0.01	0
Developmental Baseline	atgenexp	ATGE_41_A	0.23	-0.07	-0.17
Developmental Baseline	atgenexp	ATGE_41_B	0.23	-0.07	-0.17
Developmental Baseline	atgenexp	ATGE_41_C	0.23	-0.07	-0.17
Developmental Baseline	atgenexp	ATGE_42_B	-0.25	-0.12	-0.38
Developmental Baseline	atgenexp	ATGE_42_C	-0.25	-0.12	-0.38
Developmental Baseline	atgenexp	ATGE_42_D	-0.25	-0.12	-0.38
Developmental Baseline	atgenexp	ATGE_43_A	-0.2	-0.08	-0.59
Developmental Baseline	atgenexp	ATGE_43_B	-0.2	-0.08	-0.59
Developmental Baseline	atgenexp	ATGE_43_C	-0.2	-0.08	-0.59
Developmental Baseline	atgenexp	ATGE_45_A	-0.61	-0.24	-0.52
Developmental Baseline	atgenexp	ATGE_45_B	-0.61	-0.24	-0.52
Developmental Baseline	atgenexp	ATGE_45_C	-0.61	-0.24	-0.52
Developmental Baseline	atgenexp	ATGE_46_A	-0.44	-0.12	0.43
Developmental Baseline	atgenexp	ATGE_46_B	-0.44	-0.12	0.43
Developmental Baseline	atgenexp	ATGE_46_C	-0.44	-0.12	0.43
Developmental Baseline	atgenexp	ATGE_47_A	-0.37	-0.125	0.5
Developmental Baseline	atgenexp	ATGE_47_B	-0.37	-0.125	0.5
Developmental Baseline	atgenexp	ATGE_47_C	-0.37	-0.125	0.5
Developmental Baseline	atgenexp	ATGE_48_A	-0.45	-0.175	0.41
Developmental Baseline	atgenexp	ATGE_48_B	-0.45	-0.175	0.41
Developmental Baseline	atgenexp	ATGE_48_C	-0.45	-0.175	0.41
Developmental Baseline	atgenexp	ATGE_49_A	-0.43	-0.19	0.3
Developmental Baseline	atgenexp	ATGE_49_B	-0.43	-0.19	0.3
Developmental Baseline	atgenexp	ATGE_49_C	-0.43	-0.19	0.3
Developmental Baseline	atgenexp	ATGE_5_A	-0.02	0.195	-0.1
Developmental Baseline	atgenexp	ATGE_5_B	-0.02	0.195	-0.1
Developmental Baseline	atgenexp	ATGE_5_C	-0.02	0.195	-0.1
Developmental Baseline	atgenexp	ATGE_50_A	-0.4	-0.185	0.27
Developmental Baseline	atgenexp	ATGE_50_B	-0.4	-0.185	0.27
Developmental Baseline	atgenexp	ATGE_50_C	-0.4	-0.185	0.27
Developmental Baseline	atgenexp	ATGE_51_A	-0.38	-0.165	0.4
Developmental Baseline	atgenexp	ATGE_51_B	-0.38	-0.165	0.4
Developmental Baseline	atgenexp	ATGE_51_C	-0.38	-0.165	0.4
Developmental Baseline	atgenexp	ATGE_52_A	-0.39	-0.025	0.31
Developmental Baseline	atgenexp	ATGE_52_B	-0.39	-0.025	0.31
Developmental Baseline	atgenexp	ATGE_52_C	-0.39	-0.025	0.31
Developmental Baseline	atgenexp	ATGE_53_A	-0.58	0.04	-0.49
Developmental Baseline	atgenexp	ATGE_53_B	-0.58	0.04	-0.49
Developmental Baseline	atgenexp	ATGE_53_C	-0.58	0.04	-0.49
Developmental Baseline	atgenexp	ATGE_54_A	-0.34	-0.255	0.47
Developmental Baseline	atgenexp	ATGE_54_B	-0.34	-0.255	0.47
Developmental Baseline	atgenexp	ATGE_54_C	-0.34	-0.255	0.47
Developmental Baseline	atgenexp	ATGE_55_A	-0.48	-0.05	0.11
Developmental Baseline	atgenexp	ATGE_55_B	-0.48	-0.05	0.11
Developmental Baseline	atgenexp	ATGE_55_C	-0.48	-0.05	0.11
Developmental Baseline	atgenexp	ATGE_56_A	-0.47	-0.055	-0.16
Developmental Baseline	atgenexp	ATGE_56_B	-0.47	-0.055	-0.16
Developmental Baseline	atgenexp	ATGE_56_C	-0.47	-0.055	-0.16
Developmental Baseline	atgenexp	ATGE_57_A	-0.48	-0.31	-0.14
Developmental Baseline	atgenexp	ATGE_57_B	-0.48	-0.31	-0.14
Developmental Baseline	atgenexp	ATGE_57_C	-0.48	-0.31	-0.14
Developmental Baseline	atgenexp	ATGE_58_A	-0.47	-0.195	0.2
Developmental Baseline	atgenexp	ATGE_58_B	-0.47	-0.195	0.2
Developmental Baseline	atgenexp	ATGE_58_C	-0.47	-0.195	0.2
Developmental Baseline	atgenexp	ATGE_59_A	-0.35	-0.1	-0.11
Developmental Baseline	atgenexp	ATGE_59_B	-0.35	-0.1	-0.11
Developmental Baseline	atgenexp	ATGE_59_C	-0.35	-0.1	-0.11
Developmental Baseline	atgenexp	ATGE_6_A	0.17	-0.02	0.52
Developmental Baseline	atgenexp	ATGE_6_B	0.17	-0.02	0.52
Developmental Baseline	atgenexp	ATGE_6_C	0.17	-0.02	0.52
Developmental Baseline	atgenexp	ATGE_7_A2	0.98	-0.015	0.29
Developmental Baseline	atgenexp	ATGE_7_B2	0.98	-0.015	0.29
Developmental Baseline	atgenexp	ATGE_7_C2	0.98	-0.015	0.29
Developmental Baseline	atgenexp	ATGE_8_A	-0.17	-0.195	1.18
Developmental Baseline	atgenexp	ATGE_8_B	-0.17	-0.195	1.18
Developmental Baseline	atgenexp	ATGE_8_C	-0.17	-0.195	1.18
Developmental Baseline	atgenexp	ATGE_9_A	0.06	2.105	2.73
Developmental Baseline	atgenexp	ATGE_9_B	0.06	2.105	2.73
Developmental Baseline	atgenexp	ATGE_9_C	0.06	2.105	2.73
Developmental Baseline	atgenexp_plus	ATGE_1_A	-0.23	-0.065	0.12
Developmental Baseline	atgenexp_plus	ATGE_1_B	-0.23	-0.065	0.12
Developmental Baseline	atgenexp_plus	ATGE_1_C	-0.23	-0.065	0.12
Developmental Baseline	atgenexp_plus	ATGE_10_A	0.19	0.4	-0.17
Developmental Baseline	atgenexp_plus	ATGE_10_B	0.19	0.4	-0.17
Developmental Baseline	atgenexp_plus	ATGE_10_C	0.19	0.4	-0.17
Developmental Baseline	atgenexp_plus	ATGE_11_A	0.54	0.24	0.03
Developmental Baseline	atgenexp_plus	ATGE_11_B	0.54	0.24	0.03
Developmental Baseline	atgenexp_plus	ATGE_11_C	0.54	0.24	0.03
Developmental Baseline	atgenexp_plus	ATGE_12_A	1.8	-0.19	-0.12
Developmental Baseline	atgenexp_plus	ATGE_12_B	1.8	-0.19	-0.12
Developmental Baseline	atgenexp_plus	ATGE_12_C	1.8	-0.19	-0.12
Developmental Baseline	atgenexp_plus	ATGE_13_A	1.34	-0.045	0.16
Developmental Baseline	atgenexp_plus	ATGE_13_B	1.34	-0.045	0.16
Developmental Baseline	atgenexp_plus	ATGE_13_C	1.34	-0.045	0.16
Developmental Baseline	atgenexp_plus	ATGE_14_A	1.19	0.185	0.46
Developmental Baseline	atgenexp_plus	ATGE_14_B	1.19	0.185	0.46
Developmental Baseline	atgenexp_plus	ATGE_14_C	1.19	0.185	0.46
Developmental Baseline	atgenexp_plus	ATGE_15_A	0.78	0.205	-0.21
Developmental Baseline	atgenexp_plus	ATGE_15_B	0.78	0.205	-0.21
Developmental Baseline	atgenexp_plus	ATGE_15_C	0.78	0.205	-0.21
Developmental Baseline	atgenexp_plus	ATGE_16_A	0.68	0.34	-0.1
Developmental Baseline	atgenexp_plus	ATGE_16_B	0.68	0.34	-0.1
Developmental Baseline	atgenexp_plus	ATGE_16_C	0.68	0.34	-0.1
Developmental Baseline	atgenexp_plus	ATGE_17_A	1.1	0.08	0.03
Developmental Baseline	atgenexp_plus	ATGE_17_B	1.1	0.08	0.03
Developmental Baseline	atgenexp_plus	ATGE_17_C	1.1	0.08	0.03
Developmental Baseline	atgenexp_plus	ATGE_18_A	0.67	0.105	0.7
Developmental Baseline	atgenexp_plus	ATGE_18_B	0.67	0.105	0.7
Developmental Baseline	atgenexp_plus	ATGE_18_C	0.67	0.105	0.7
Developmental Baseline	atgenexp_plus	ATGE_19_A	0.21	-0.065	-0.43
Developmental Baseline	atgenexp_plus	ATGE_19_B	0.21	-0.065	-0.43
Developmental Baseline	atgenexp_plus	ATGE_19_C	0.21	-0.065	-0.43
Developmental Baseline	atgenexp_plus	ATGE_2_A	0.11	0.86	1.24
Developmental Baseline	atgenexp_plus	ATGE_2_B	0.11	0.86	1.24
Developmental Baseline	atgenexp_plus	ATGE_2_C	0.11	0.86	1.24
Developmental Baseline	atgenexp_plus	ATGE_20_A	0.89	0.205	-0.12
Developmental Baseline	atgenexp_plus	ATGE_20_B	0.89	0.205	-0.12
Developmental Baseline	atgenexp_plus	ATGE_20_C	0.89	0.205	-0.12
Developmental Baseline	atgenexp_plus	ATGE_21_A	0.94	0.155	-0.01
Developmental Baseline	atgenexp_plus	ATGE_21_B	0.94	0.155	-0.01
Developmental Baseline	atgenexp_plus	ATGE_21_C	0.94	0.155	-0.01
Developmental Baseline	atgenexp_plus	ATGE_22_A	0.43	0.1	0.12
Developmental Baseline	atgenexp_plus	ATGE_22_B	0.43	0.1	0.12
Developmental Baseline	atgenexp_plus	ATGE_22_C	0.43	0.1	0.12
Developmental Baseline	atgenexp_plus	ATGE_23_A	0.26	0.27	0.22
Developmental Baseline	atgenexp_plus	ATGE_23_B	0.26	0.27	0.22
Developmental Baseline	atgenexp_plus	ATGE_23_C	0.26	0.27	0.22
Developmental Baseline	atgenexp_plus	ATGE_24_A	0.06	-0.215	0.44
Developmental Baseline	atgenexp_plus	ATGE_24_B	0.06	-0.215	0.44
Developmental Baseline	atgenexp_plus	ATGE_24_C	0.06	-0.215	0.44
Developmental Baseline	atgenexp_plus	ATGE_25_A	0.42	-0.13	0.78
Developmental Baseline	atgenexp_plus	ATGE_25_B	0.42	-0.13	0.78
Developmental Baseline	atgenexp_plus	ATGE_25_C	0.42	-0.13	0.78
Developmental Baseline	atgenexp_plus	ATGE_26_A	0.67	0.12	0.52
Developmental Baseline	atgenexp_plus	ATGE_26_B	0.67	0.12	0.52
Developmental Baseline	atgenexp_plus	ATGE_26_C	0.67	0.12	0.52
Developmental Baseline	atgenexp_plus	ATGE_27_A	0.44	0.32	-0.26
Developmental Baseline	atgenexp_plus	ATGE_27_B	0.44	0.32	-0.26
Developmental Baseline	atgenexp_plus	ATGE_27_C	0.44	0.32	-0.26
Developmental Baseline	atgenexp_plus	ATGE_28_A2	0.36	-0.705	-0.46
Developmental Baseline	atgenexp_plus	ATGE_28_B2	0.36	-0.705	-0.46
Developmental Baseline	atgenexp_plus	ATGE_28_C2	0.36	-0.705	-0.46
Developmental Baseline	atgenexp_plus	ATGE_29_A2	-0.38	-0.125	0.51
Developmental Baseline	atgenexp_plus	ATGE_29_B2	-0.38	-0.125	0.51
Developmental Baseline	atgenexp_plus	ATGE_29_C2	-0.38	-0.125	0.51
Developmental Baseline	atgenexp_plus	ATGE_3_A	-0.6	4.475	2.67
Developmental Baseline	atgenexp_plus	ATGE_3_B	-0.6	4.475	2.67
Developmental Baseline	atgenexp_plus	ATGE_3_C	-0.6	4.475	2.67
Developmental Baseline	atgenexp_plus	ATGE_31_A2	-0.29	-0.48	-0.07
Developmental Baseline	atgenexp_plus	ATGE_31_B2	-0.29	-0.48	-0.07
Developmental Baseline	atgenexp_plus	ATGE_31_C2	-0.29	-0.48	-0.07
Developmental Baseline	atgenexp_plus	ATGE_32_A2	-0.38	-0.05	-0.01
Developmental Baseline	atgenexp_plus	ATGE_32_B2	-0.38	-0.05	-0.01
Developmental Baseline	atgenexp_plus	ATGE_32_C2	-0.38	-0.05	-0.01
Developmental Baseline	atgenexp_plus	ATGE_33_A	-0.07	0.245	0
Developmental Baseline	atgenexp_plus	ATGE_33_B	-0.07	0.245	0
Developmental Baseline	atgenexp_plus	ATGE_33_C	-0.07	0.245	0
Developmental Baseline	atgenexp_plus	ATGE_34_A	0.32	-0.4	-0.5
Developmental Baseline	atgenexp_plus	ATGE_34_B	0.32	-0.4	-0.5
Developmental Baseline	atgenexp_plus	ATGE_34_C	0.32	-0.4	-0.5
Developmental Baseline	atgenexp_plus	ATGE_35_A	-0.3	-0.145	-0.15
Developmental Baseline	atgenexp_plus	ATGE_35_B	-0.3	-0.145	-0.15
Developmental Baseline	atgenexp_plus	ATGE_35_C	-0.3	-0.145	-0.15
Developmental Baseline	atgenexp_plus	ATGE_36_A	0.02	-0.04	-0.68
Developmental Baseline	atgenexp_plus	ATGE_36_B	0.02	-0.04	-0.68
Developmental Baseline	atgenexp_plus	ATGE_36_C	0.02	-0.04	-0.68
Developmental Baseline	atgenexp_plus	ATGE_37_A	-0.17	-0.47	0.06
Developmental Baseline	atgenexp_plus	ATGE_37_B	-0.17	-0.47	0.06
Developmental Baseline	atgenexp_plus	ATGE_37_C	-0.17	-0.47	0.06
Developmental Baseline	atgenexp_plus	ATGE_39_A	-0.3	0	-0.47
Developmental Baseline	atgenexp_plus	ATGE_39_B	-0.3	0	-0.47
Developmental Baseline	atgenexp_plus	ATGE_39_C	-0.3	0	-0.47
Developmental Baseline	atgenexp_plus	ATGE_4_A	-0.16	0.24	0.52
Developmental Baseline	atgenexp_plus	ATGE_4_B	-0.16	0.24	0.52
Developmental Baseline	atgenexp_plus	ATGE_4_C	-0.16	0.24	0.52
Developmental Baseline	atgenexp_plus	ATGE_40_A	0.01	0.18	-0.1
Developmental Baseline	atgenexp_plus	ATGE_40_B	0.01	0.18	-0.1
Developmental Baseline	atgenexp_plus	ATGE_40_C	0.01	0.18	-0.1
Developmental Baseline	atgenexp_plus	ATGE_41_A	0.48	-0.015	-0.26
Developmental Baseline	atgenexp_plus	ATGE_41_B	0.48	-0.015	-0.26
Developmental Baseline	atgenexp_plus	ATGE_41_C	0.48	-0.015	-0.26
Developmental Baseline	atgenexp_plus	ATGE_42_B	-0.25	-0.245	-0.71
Developmental Baseline	atgenexp_plus	ATGE_42_C	-0.25	-0.245	-0.71
Developmental Baseline	atgenexp_plus	ATGE_42_D	-0.25	-0.245	-0.71
Developmental Baseline	atgenexp_plus	ATGE_43_A	0.19	-0.76	-1.12
Developmental Baseline	atgenexp_plus	ATGE_43_B	0.19	-0.76	-1.12
Developmental Baseline	atgenexp_plus	ATGE_43_C	0.19	-0.76	-1.12
Developmental Baseline	atgenexp_plus	ATGE_45_A	-0.41	-0.015	-0.86
Developmental Baseline	atgenexp_plus	ATGE_45_B	-0.41	-0.015	-0.86
Developmental Baseline	atgenexp_plus	ATGE_45_C	-0.41	-0.015	-0.86
Developmental Baseline	atgenexp_plus	ATGE_46_A	-0.27	0.115	0.44
Developmental Baseline	atgenexp_plus	ATGE_46_B	-0.27	0.115	0.44
Developmental Baseline	atgenexp_plus	ATGE_46_C	-0.27	0.115	0.44
Developmental Baseline	atgenexp_plus	ATGE_47_A	-0.16	0.25	0.32
Developmental Baseline	atgenexp_plus	ATGE_47_B	-0.16	0.25	0.32
Developmental Baseline	atgenexp_plus	ATGE_47_C	-0.16	0.25	0.32
Developmental Baseline	atgenexp_plus	ATGE_48_A	-0.11	0.445	0.51
Developmental Baseline	atgenexp_plus	ATGE_48_B	-0.11	0.445	0.51
Developmental Baseline	atgenexp_plus	ATGE_48_C	-0.11	0.445	0.51
Developmental Baseline	atgenexp_plus	ATGE_49_A	-0.29	-0.875	0.32
Developmental Baseline	atgenexp_plus	ATGE_49_B	-0.29	-0.875	0.32
Developmental Baseline	atgenexp_plus	ATGE_49_C	-0.29	-0.875	0.32
Developmental Baseline	atgenexp_plus	ATGE_5_A	-0.15	0.09	-0.02
Developmental Baseline	atgenexp_plus	ATGE_5_B	-0.15	0.09	-0.02
Developmental Baseline	atgenexp_plus	ATGE_5_C	-0.15	0.09	-0.02
Developmental Baseline	atgenexp_plus	ATGE_50_A	-0.28	0	0.11
Developmental Baseline	atgenexp_plus	ATGE_50_B	-0.28	0	0.11
Developmental Baseline	atgenexp_plus	ATGE_50_C	-0.28	0	0.11
Developmental Baseline	atgenexp_plus	ATGE_51_A	-0.48	-0.4	0.45
Developmental Baseline	atgenexp_plus	ATGE_51_B	-0.48	-0.4	0.45
Developmental Baseline	atgenexp_plus	ATGE_51_C	-0.48	-0.4	0.45
Developmental Baseline	atgenexp_plus	ATGE_52_A	-0.35	0.27	0.17
Developmental Baseline	atgenexp_plus	ATGE_52_B	-0.35	0.27	0.17
Developmental Baseline	atgenexp_plus	ATGE_52_C	-0.35	0.27	0.17
Developmental Baseline	atgenexp_plus	ATGE_53_A	-0.24	0.365	-0.81
Developmental Baseline	atgenexp_plus	ATGE_53_B	-0.24	0.365	-0.81
Developmental Baseline	atgenexp_plus	ATGE_53_C	-0.24	0.365	-0.81
Developmental Baseline	atgenexp_plus	ATGE_54_A	-0.35	-0.33	0.27
Developmental Baseline	atgenexp_plus	ATGE_54_B	-0.35	-0.33	0.27
Developmental Baseline	atgenexp_plus	ATGE_54_C	-0.35	-0.33	0.27
Developmental Baseline	atgenexp_plus	ATGE_55_A	-0.28	0.705	0.3
Developmental Baseline	atgenexp_plus	ATGE_55_B	-0.28	0.705	0.3
Developmental Baseline	atgenexp_plus	ATGE_55_C	-0.28	0.705	0.3
Developmental Baseline	atgenexp_plus	ATGE_56_A	-0.24	0.235	-0.01
Developmental Baseline	atgenexp_plus	ATGE_56_B	-0.24	0.235	-0.01
Developmental Baseline	atgenexp_plus	ATGE_56_C	-0.24	0.235	-0.01
Developmental Baseline	atgenexp_plus	ATGE_57_A	-0.29	-0.4	-0.55
Developmental Baseline	atgenexp_plus	ATGE_57_B	-0.29	-0.4	-0.55
Developmental Baseline	atgenexp_plus	ATGE_57_C	-0.29	-0.4	-0.55
Developmental Baseline	atgenexp_plus	ATGE_58_A	-0.31	-0.21	0.26
Developmental Baseline	atgenexp_plus	ATGE_58_B	-0.31	-0.21	0.26
Developmental Baseline	atgenexp_plus	ATGE_58_C	-0.31	-0.21	0.26
Developmental Baseline	atgenexp_plus	ATGE_59_A	-0.22	0.05	0.1
Developmental Baseline	atgenexp_plus	ATGE_59_B	-0.22	0.05	0.1
Developmental Baseline	atgenexp_plus	ATGE_59_C	-0.22	0.05	0.1
Developmental Baseline	atgenexp_plus	ATGE_6_A	0.19	0.065	0.71
Developmental Baseline	atgenexp_plus	ATGE_6_B	0.19	0.065	0.71
Developmental Baseline	atgenexp_plus	ATGE_6_C	0.19	0.065	0.71
Developmental Baseline	atgenexp_plus	ATGE_7_A2	0.81	-0.175	0.36
Developmental Baseline	atgenexp_plus	ATGE_7_B2	0.81	-0.175	0.36
Developmental Baseline	atgenexp_plus	ATGE_7_C2	0.81	-0.175	0.36
Developmental Baseline	atgenexp_plus	ATGE_8_A	-0.2	-0.125	1.14
Developmental Baseline	atgenexp_plus	ATGE_8_B	-0.2	-0.125	1.14
Developmental Baseline	atgenexp_plus	ATGE_8_C	-0.2	-0.125	1.14
Developmental Baseline	atgenexp_plus	ATGE_9_A	0.07	4.55	2.46
Developmental Baseline	atgenexp_plus	ATGE_9_B	0.07	4.55	2.46
Developmental Baseline	atgenexp_plus	ATGE_9_C	0.07	4.55	2.46
Drought Stress	atgenexp_stress		0.66	0.525	0.17
Drought Stress	atgenexp_stress		0.66	0.525	0.17
Drought Stress	atgenexp_stress		0.44	0.48	0.17
Drought Stress	atgenexp_stress		0.44	0.48	0.17
Drought Stress	atgenexp_stress		0.43	0.35	0.16
Drought Stress	atgenexp_stress		0.43	0.35	0.16
Drought Stress	atgenexp_stress		0.27	0.23	0.15
Drought Stress	atgenexp_stress		0.27	0.23	0.15
Drought Stress	atgenexp_stress		0.25	0.1	0.13
Drought Stress	atgenexp_stress		0.25	0.1	0.13
Drought Stress	atgenexp_stress		0.25	-0.09	0.12
Drought Stress	atgenexp_stress		0.25	-0.09	0.12
Drought Stress	atgenexp_stress		0.19	-0.105	0.12
Drought Stress	atgenexp_stress		0.19	-0.105	0.12
Drought Stress	atgenexp_stress		0.14	-0.245	0.08
Drought Stress	atgenexp_stress		0.14	-0.245	0.08
Drought Stress	atgenexp_stress		0.07	-0.43	-0.14
Drought Stress	atgenexp_stress		0.07	-0.43	-0.14
Drought Stress	atgenexp_stress		-0.05	-0.525	-0.18
Drought Stress	atgenexp_stress		-0.05	-0.525	-0.18
Drought Stress	atgenexp_stress		-0.08	-0.575	-0.26
Drought Stress	atgenexp_stress		-0.08	-0.575	-0.26
Drought Stress	atgenexp_stress		-0.1	-0.695	-0.36
Drought Stress	atgenexp_stress		-0.1	-0.695	-0.36
Drought Stress	atgenexp_stress		-0.18	-1.445	-0.4
Drought Stress	atgenexp_stress		-0.18	-1.445	-0.4
Drought Stress	atgenexp_stress		-0.67	-1.71	-0.42
Drought Stress	atgenexp_stress		-0.67	-1.71	-0.42
Early post-germinative embryo and endosperm transcriptomes	seed_db	Penfield_1-1_endosperm-control_Rep1_ATH1	-2.45	-0.105	0.01
Early post-germinative embryo and endosperm transcriptomes	seed_db	Penfield_1-10_embryo-control_Rep1_ATH1	-2.73	0.015	0.11
Early post-germinative embryo and endosperm transcriptomes	seed_db	Penfield_1-11_embryo-control_Rep2_ATH1	-2.73	0.015	0.11
Early post-germinative embryo and endosperm transcriptomes	seed_db	Penfield_1-12_embryo-control_Rep3_ATH1	-2.73	0.015	0.11
Early post-germinative embryo and endosperm transcriptomes	seed_db	Penfield_1-13_embryo-ABA_Rep1_ATH1	-1.81	0	-1.28
Early post-germinative embryo and endosperm transcriptomes	seed_db	Penfield_1-14_embryo-ABA_Rep2_ATH1	-1.81	0	-1.28
Early post-germinative embryo and endosperm transcriptomes	seed_db	Penfield_1-15_embryo-ABA_Rep3_ATH1	-1.81	0	-1.28
Early post-germinative embryo and endosperm transcriptomes	seed_db	Penfield_1-16_embryo-PAC_Rep1_ATH1	-1.68	-0.79	-0.42
Early post-germinative embryo and endosperm transcriptomes	seed_db	Penfield_1-17_embryo-PAC_Rep2_ATH1	-1.68	-0.79	-0.42
Early post-germinative embryo and endosperm transcriptomes	seed_db	Penfield_1-18_embryo-PAC_Rep3_ATH1	-1.68	-0.79	-0.42
Early post-germinative embryo and endosperm transcriptomes	seed_db	Penfield_1-2_endosperm-control_Rep2_ATH1	-2.45	-0.105	0.01
Early post-germinative embryo and endosperm transcriptomes	seed_db	Penfield_1-3_endosperm-control_Rep3_ATH1	-2.45	-0.105	0.01
Early post-germinative embryo and endosperm transcriptomes	seed_db	Penfield_1-4_endosperm-ABA_Rep1_ATH1	-2.03	-0.395	-0.96
Early post-germinative embryo and endosperm transcriptomes	seed_db	Penfield_1-5_endosperm-ABA_Rep2_ATH1	-2.03	-0.395	-0.96
Early post-germinative embryo and endosperm transcriptomes	seed_db	Penfield_1-6_endosperm-ABA_Rep3_ATH1	-2.03	-0.395	-0.96
Early post-germinative embryo and endosperm transcriptomes	seed_db	Penfield_1-7_endosperm-PAC_Rep1_ATH1	-2.17	-1.195	0.57
Early post-germinative embryo and endosperm transcriptomes	seed_db	Penfield_1-8_endosperm-PAC_Rep2_ATH1	-2.17	-1.195	0.57
Early post-germinative embryo and endosperm transcriptomes	seed_db	Penfield_1-9_endosperm-PAC_Rep3_ATH1	-2.17	-1.195	0.57
Ecotype Comparsion in single arrays	arabidopsis_ecotypes	ATGE_121_A	0.1	0.605	-0.02
Ecotype Comparsion in single arrays	arabidopsis_ecotypes	ATGE_124_A	0.53	0.15	-0.26
Ecotype Comparsion in single arrays	arabidopsis_ecotypes	ATGE_125_A	-0.01	0.415	0.03
Ecotype Comparsion in single arrays	arabidopsis_ecotypes	ATGE_126_A	0.13	0.57	-1.25
Ecotype Comparsion in single arrays	arabidopsis_ecotypes	ATGE_127_A	0.51	0.2	0.38
Ecotype Comparsion in single arrays	arabidopsis_ecotypes	ATGE_128_A	-0.11	0.165	-0.6
Ecotype Comparsion in single arrays	arabidopsis_ecotypes	ATGE_129_A	-0.48	0.89	-1.46
Ecotype Comparsion in single arrays	arabidopsis_ecotypes	ATGE_130_A	0.4	0.27	0.17
Ecotype Comparsion in single arrays	arabidopsis_ecotypes	ATGE_131_A	-0.56	1.855	0.53
Ecotype Comparsion in single arrays	arabidopsis_ecotypes	ATGE_132_A	0.42	0.29	-0.62
Ecotype Comparsion in single arrays	arabidopsis_ecotypes	ATGE_133_A	-0.56	0.52	0.04
Ecotype Comparsion in single arrays	arabidopsis_ecotypes	ATGE_134_A	0.56	0.33	-1.07
Ecotype Comparsion in single arrays	arabidopsis_ecotypes	ATGE_136_A	-0.18	-0.32	-0.24
Ecotype Comparsion in single arrays	arabidopsis_ecotypes	ATGE_138_A	-0.66	0.925	-0.05
Ecotype Comparsion in single arrays	arabidopsis_ecotypes	ATGE_139_A	0.24	0.83	0.04
Ecotype Comparsion in single arrays	arabidopsis_ecotypes	ATGE_140_A	0.13	0.9	0.3
Ecotype Comparsion in single arrays	arabidopsis_ecotypes	ATGE_141_A	0.49	0.09	-0.18
Ecotype Comparsion in single arrays	arabidopsis_ecotypes	ATGE_142_A	-0.13	0.505	-0.1
Ecotype Comparsion in single arrays	arabidopsis_ecotypes	ATGE_144_A	0.57	0.37	-0.22
Ecotype Comparsion in single arrays	arabidopsis_ecotypes	ATGE_145_A	0.3	0.31	0.54
Ecotype Comparsion in single arrays	arabidopsis_ecotypes	ATGE_146_A	1.19	1.56	-0.2
Ecotype Comparsion in single arrays	arabidopsis_ecotypes	ATGE_147_A	0.96	0.72	-0.12
Ecotype Comparsion in single arrays	arabidopsis_ecotypes	ATGE_148_A	-0.23	-0.34	0.13
Ecotype Comparsion in single arrays	arabidopsis_ecotypes	ATGE_149_A	0.86	-0.755	0.23
Ecotype Comparsion in triplicate arrays	arabidopsis_ecotypes	ATGE_111_A	-0.08	0.795	0.03
Ecotype Comparsion in triplicate arrays	arabidopsis_ecotypes	ATGE_111_B	-0.08	0.795	0.03
Ecotype Comparsion in triplicate arrays	arabidopsis_ecotypes	ATGE_111_C	-0.08	0.795	0.03
Ecotype Comparsion in triplicate arrays	arabidopsis_ecotypes	ATGE_112_A	-0.1	0.595	0.28
Ecotype Comparsion in triplicate arrays	arabidopsis_ecotypes	ATGE_112_C	-0.1	0.595	0.28
Ecotype Comparsion in triplicate arrays	arabidopsis_ecotypes	ATGE_112_D	-0.1	0.595	0.28
Ecotype Comparsion in triplicate arrays	arabidopsis_ecotypes	ATGE_114_A	-0.83	0.3	-0.67
Ecotype Comparsion in triplicate arrays	arabidopsis_ecotypes	ATGE_114_B	-0.83	0.3	-0.67
Ecotype Comparsion in triplicate arrays	arabidopsis_ecotypes	ATGE_114_C	-0.83	0.3	-0.67
Ecotype Comparsion in triplicate arrays	arabidopsis_ecotypes	ATGE_115_A	-0.3	1.055	0
Ecotype Comparsion in triplicate arrays	arabidopsis_ecotypes	ATGE_115_B	-0.3	1.055	0
Ecotype Comparsion in triplicate arrays	arabidopsis_ecotypes	ATGE_115_D	-0.3	1.055	0
Ecotype Comparsion in triplicate arrays	arabidopsis_ecotypes	ATGE_116_A	0.02	1.1	0.05
Ecotype Comparsion in triplicate arrays	arabidopsis_ecotypes	ATGE_116_B	0.02	1.1	0.05
Ecotype Comparsion in triplicate arrays	arabidopsis_ecotypes	ATGE_116_C	0.02	1.1	0.05
Ecotype Comparsion in triplicate arrays	arabidopsis_ecotypes	ATGE_117_B	-0.12	0.07	-0.73
Ecotype Comparsion in triplicate arrays	arabidopsis_ecotypes	ATGE_117_C	-0.12	0.07	-0.73
Ecotype Comparsion in triplicate arrays	arabidopsis_ecotypes	ATGE_117_D	-0.12	0.07	-0.73
Ecotype Comparsion in triplicate arrays	arabidopsis_ecotypes	ATGE_118_A	-0.15	0.63	-0.12
Ecotype Comparsion in triplicate arrays	arabidopsis_ecotypes	ATGE_118_B	-0.15	0.63	-0.12
Ecotype Comparsion in triplicate arrays	arabidopsis_ecotypes	ATGE_118_C	-0.15	0.63	-0.12
Ecotype Comparsion in triplicate arrays	arabidopsis_ecotypes	ATGE_119_A	0.4	0.345	-0.25
Ecotype Comparsion in triplicate arrays	arabidopsis_ecotypes	ATGE_119_C	0.4	0.345	-0.25
Ecotype Comparsion in triplicate arrays	arabidopsis_ecotypes	ATGE_119_D	0.4	0.345	-0.25
Ecotype Comparsion in triplicate arrays	arabidopsis_ecotypes	ATGE_120_A	0.13	0.595	0.28
Ecotype Comparsion in triplicate arrays	arabidopsis_ecotypes	ATGE_120_B	0.13	0.595	0.28
Ecotype Comparsion in triplicate arrays	arabidopsis_ecotypes	ATGE_120_C	0.13	0.595	0.28
Effect of ABA during seed imbibition	atgenexp_hormone	RIKEN-NAKABAYASHI3A	-0.01	0.695	0.18
Effect of ABA during seed imbibition	atgenexp_hormone	RIKEN-NAKABAYASHI4A	-0.21	0.345	0.11
Effect of ABA during seed imbibition	atgenexp_hormone	RIKEN-NAKABAYASHI4B	-0.21	0.345	0.11
Effect of ABA during seed imbibition	atgenexp_hormone	RIKEN-NAKABAYASHI5B	-0.01	0.695	0.18
Effect of brassinosteroids in seedlings	atgenexp_hormone	RIKEN-GODA10A-6	-0.33	0.055	0.21
Effect of brassinosteroids in seedlings	atgenexp_hormone	RIKEN-GODA10B-6	-0.33	0.055	0.21
Effect of brassinosteroids in seedlings	atgenexp_hormone	RIKEN-GODA11A-6	-0.06	-0.71	0.39
Effect of brassinosteroids in seedlings	atgenexp_hormone	RIKEN-GODA11B-6	-0.06	-0.71	0.39
Effect of brassinosteroids in seedlings	atgenexp_hormone	RIKEN-GODA12A-6	-0.25	-0.47	0.22
Effect of brassinosteroids in seedlings	atgenexp_hormone	RIKEN-GODA12B-6	-0.25	-0.47	0.22
Effect of brassinosteroids in seedlings	atgenexp_hormone	RIKEN-GODA13A-6	0	-0.53	0.22
Effect of brassinosteroids in seedlings	atgenexp_hormone	RIKEN-GODA13B-6	0	-0.53	0.22
Effect of brassinosteroids in seedlings	atgenexp_hormone	RIKEN-GODA2A-6	0.22	-0.245	0.19
Effect of brassinosteroids in seedlings	atgenexp_hormone	RIKEN-GODA2B-6	0.22	-0.245	0.19
Effect of brassinosteroids in seedlings	atgenexp_hormone	RIKEN-GODA3A-6	0.07	-0.53	-0.02
Effect of brassinosteroids in seedlings	atgenexp_hormone	RIKEN-GODA3B-6	0.07	-0.53	-0.02
Effect of brassinosteroids in seedlings	atgenexp_hormone	RIKEN-GODA4A-6	0.2	-0.73	0.25
Effect of brassinosteroids in seedlings	atgenexp_hormone	RIKEN-GODA4B-6	0.2	-0.73	0.25
Effect of brassinosteroids in seedlings	atgenexp_hormone	RIKEN-GODA5A-6	0.11	-0.405	0.13
Effect of brassinosteroids in seedlings	atgenexp_hormone	RIKEN-GODA5B-6	0.11	-0.405	0.13
Effect of brassinosteroids in seedlings	atgenexp_hormone	RIKEN-GODA6A-6	0.16	-0.58	-0.07
Effect of brassinosteroids in seedlings	atgenexp_hormone	RIKEN-GODA6B-6	0.16	-0.58	-0.07
Effect of brassinosteroids in seedlings	atgenexp_hormone	RIKEN-GODA7A-6	0.38	-0.285	-0.02
Effect of brassinosteroids in seedlings	atgenexp_hormone	RIKEN-GODA7B-6	0.38	-0.285	-0.02
Effect of brassinosteroids in seedlings	atgenexp_hormone	RIKEN-GODA8A-6	-0.1	-0.595	-0.06
Effect of brassinosteroids in seedlings	atgenexp_hormone	RIKEN-GODA8B-6	-0.1	-0.595	-0.06
Effect of brassinosteroids in seedlings	atgenexp_hormone	RIKEN-GODA9A-6	-0.18	-0.33	0.04
Effect of brassinosteroids in seedlings	atgenexp_hormone	RIKEN-GODA9B-6	-0.18	-0.33	0.04
Effect of cycloheximide on seedlings	atgenexp_hormone	RIKEN-GODA27A8	-0.86	-0.94	0.61
Effect of cycloheximide on seedlings	atgenexp_hormone	RIKEN-GODA27B8	-0.86	-0.94	0.61
Effect of ethylene inhibitors on seedlings	atgenexp_hormone	RIKEN-GODA19A7	1.69	-1.115	0.03
Effect of ethylene inhibitors on seedlings	atgenexp_hormone	RIKEN-GODA19B7	1.69	-1.115	0.03
Effect of ethylene inhibitors on seedlings	atgenexp_hormone	RIKEN-GODA20A7	0.47	0.635	-0.45
Effect of ethylene inhibitors on seedlings	atgenexp_hormone	RIKEN-GODA20B7	0.47	0.635	-0.45
Effect of gibberellic acid inhibitors on seedlings	atgenexp_hormone	RIKEN-GODA11A2	0.2	0.785	-0.66
Effect of gibberellic acid inhibitors on seedlings	atgenexp_hormone	RIKEN-GODA11B2	0.2	0.785	-0.66
Effect of gibberellic acid inhibitors on seedlings	atgenexp_hormone	RIKEN-GODA12A2	0.24	0.355	-0.04
Effect of gibberellic acid inhibitors on seedlings	atgenexp_hormone	RIKEN-GODA12B2	0.24	0.355	-0.04
Effect of gibberellic acid inhibitors on seedlings	atgenexp_hormone	RIKEN-GODA13A2	0.13	-0.345	-0.18
Effect of gibberellic acid inhibitors on seedlings	atgenexp_hormone	RIKEN-GODA13B2	0.13	-0.345	-0.18
Effect of gibberellic acid inhibitors on seedlings	atgenexp_hormone	RIKEN-GODA14A2	0.16	0.825	0.03
Effect of gibberellic acid inhibitors on seedlings	atgenexp_hormone	RIKEN-GODA14B2	0.16	0.825	0.03
Effect of gibberellic acid inhibitors on seedlings	atgenexp_hormone	RIKEN-GODA3A2	0.57	1.115	-0.06
Effect of gibberellic acid inhibitors on seedlings	atgenexp_hormone	RIKEN-GODA3B2	0.57	1.115	-0.06
Effect of gibberellic acid inhibitors on seedlings	atgenexp_hormone	RIKEN-GODA4A2	0.53	1.225	-0.08
Effect of gibberellic acid inhibitors on seedlings	atgenexp_hormone	RIKEN-GODA4B2	0.53	1.225	-0.08
Effect of gibberellic acid inhibitors on seedlings	atgenexp_hormone	RIKEN-GODA5A2	0.26	0.745	-0.12
Effect of gibberellic acid inhibitors on seedlings	atgenexp_hormone	RIKEN-GODA5B2	0.26	0.745	-0.12
Effect of gibberellic acid inhibitors on seedlings	atgenexp_hormone	RIKEN-GODA6A2	0.3	0.435	-0.07
Effect of gibberellic acid inhibitors on seedlings	atgenexp_hormone	RIKEN-GODA6B2	0.3	0.435	-0.07
Effect of ibuprofen, salicylic acid and daminozide on seedlings	atgenexp_hormone	RIKEN-GODA17AH	1.1	0.29	0.19
Effect of ibuprofen, salicylic acid and daminozide on seedlings	atgenexp_hormone	RIKEN-GODA17BH	1.1	0.29	0.19
Effect of ibuprofen, salicylic acid and daminozide on seedlings	atgenexp_hormone	RIKEN-GODA18AH	0.19	-0.42	0.03
Effect of ibuprofen, salicylic acid and daminozide on seedlings	atgenexp_hormone	RIKEN-GODA18BH	0.19	-0.42	0.03
Effect of ibuprofen, salicylic acid and daminozide on seedlings	atgenexp_hormone	RIKEN-GODA21AH	0.33	0.63	0.46
Effect of ibuprofen, salicylic acid and daminozide on seedlings	atgenexp_hormone	RIKEN-GODA21BH	0.33	0.63	0.46
Effect of photosynthesis inhibitor PNO8 on seedlings	atgenexp_hormone	RIKEN-GODA15A5	1.37	0.88	-0.07
Effect of photosynthesis inhibitor PNO8 on seedlings	atgenexp_hormone	RIKEN-GODA15B5	1.37	0.88	-0.07
Effect of photosynthesis inhibitor PNO8 on seedlings	atgenexp_hormone	RIKEN-GODA16A5	0.04	-0.205	-0.23
Effect of photosynthesis inhibitor PNO8 on seedlings	atgenexp_hormone	RIKEN-GODA16B5	0.04	-0.205	-0.23
Effect of photosynthesis inhibitor PNO8 on seedlings	atgenexp_hormone	RIKEN-GODA29A5	1.58	0.405	-0.1
Effect of photosynthesis inhibitor PNO8 on seedlings	atgenexp_hormone	RIKEN-GODA29B5	1.58	0.405	-0.1
Effect of proteasome inhibitor MG13 on seedlings	atgenexp_hormone	RIKEN-GODA22A9	1.24	-0.115	-0.12
Effect of proteasome inhibitor MG13 on seedlings	atgenexp_hormone	RIKEN-GODA22B9	1.24	-0.115	-0.12
Embryogenesis	atgenexp_plus	Lindsey_1-1_globular-apical_Rep1_ATH1	-2.77	3.495	1.63
Embryogenesis	atgenexp_plus	Lindsey_1-10_heart-stage-root_Rep1_ATH1	-3.06	3.09	1.73
Embryogenesis	atgenexp_plus	Lindsey_1-11_heart-stage-root_Rep2_ATH1	-3.06	3.09	1.73
Embryogenesis	atgenexp_plus	Lindsey_1-12_heart-stage-root_Rep3_ATH1	-3.06	3.09	1.73
Embryogenesis	atgenexp_plus	Lindsey_1-13_torpedo-cotyledon_Rep1_ATH1	-1.28	3.615	1.17
Embryogenesis	atgenexp_plus	Lindsey_1-14_torpedo-root_Rep1_ATH1	-1.28	4.74	1.94
Embryogenesis	atgenexp_plus	Lindsey_1-15_torpedo-cotyledon_Rep2_ATH1	-1.28	3.615	1.17
Embryogenesis	atgenexp_plus	Lindsey_1-16_torpedo-root_Rep2_ATH1	-1.28	4.74	1.94
Embryogenesis	atgenexp_plus	Lindsey_1-17_torpedo-cotyledon_Rep3_ATH1	-1.28	3.615	1.17
Embryogenesis	atgenexp_plus	Lindsey_1-18_torpedo-root_Rep3_ATH1	-1.28	4.74	1.94
Embryogenesis	atgenexp_plus	Lindsey_1-19_torpedo-basal_Rep4_ATH1	-3.96	3.04	2.3
Embryogenesis	atgenexp_plus	Lindsey_1-2_globular-apical_Rep2_ATH1	-2.77	3.495	1.63
Embryogenesis	atgenexp_plus	Lindsey_1-20_torpedo-basal_Rep5_ATH1	-3.96	3.04	2.3
Embryogenesis	atgenexp_plus	Lindsey_1-21_torpedo-basal_Rep6_ATH1	-3.96	3.04	2.3
Embryogenesis	atgenexp_plus	Lindsey_1-22_torpedo-apical_Rep4_ATH1	-4.27	1.99	2.04
Embryogenesis	atgenexp_plus	Lindsey_1-23_torpedo-apical_Rep5_ATH1	-4.27	1.99	2.04
Embryogenesis	atgenexp_plus	Lindsey_1-24_torpedo-apical_Rep6_ATH1	-4.27	1.99	2.04
Embryogenesis	atgenexp_plus	Lindsey_1-25_torpedo-meristem_Rep1_ATH1	-1.01	3.71	0.66
Embryogenesis	atgenexp_plus	Lindsey_1-26_torpedo-meristem_Rep2_ATH1	-1.01	3.71	0.66
Embryogenesis	atgenexp_plus	Lindsey_1-27_torpedo-meristem_Rep3_ATH1	-1.01	3.71	0.66
Embryogenesis	atgenexp_plus	Lindsey_1-3_globular-apical_Rep3_ATH1	-2.77	3.495	1.63
Embryogenesis	atgenexp_plus	Lindsey_1-4_globular-basal_Rep1_ATH1	-1.42	3.61	1.65
Embryogenesis	atgenexp_plus	Lindsey_1-5_globular-basal_Rep2_ATH1	-1.42	3.61	1.65
Embryogenesis	atgenexp_plus	Lindsey_1-6_globular-basal_Rep3_ATH1	-1.42	3.61	1.65
Embryogenesis	atgenexp_plus	Lindsey_1-7_heart-stage-cotyledon_Rep1_ATH1	-1.92	2.7	1.52
Embryogenesis	atgenexp_plus	Lindsey_1-8_heart-stage-cotyledon_Rep2_ATH1	-1.92	2.7	1.52
Embryogenesis	atgenexp_plus	Lindsey_1-9_heart-stage-cotyledon_Rep3_ATH1	-1.92	2.7	1.52
Environmental and stress physiology	affydb	ABI3-S5	-0.05	0.15	0.09
Environmental and stress physiology	affydb	ABI3-S6	-0.05	0.15	0.09
Epidermis and Whole Stem	atgenexp_plus	839-JO	0.34	0.145	-0.88
Epidermis and Whole Stem	atgenexp_plus	840-JO	0.34	0.145	-0.88
Epidermis and Whole Stem	atgenexp_plus	841-JO	-0.23	-1.26	0.64
Epidermis and Whole Stem	atgenexp_plus	842-JO	-0.23	-1.26	0.64
Epidermis and Whole Stem	atgenexp_plus	872-JO	0.12	-0.645	0.31
Epidermis and Whole Stem	atgenexp_plus	873-JO	0.12	-0.645	0.31
Epidermis and Whole Stem	atgenexp_plus	874-JO	0.63	0.41	-0.11
Epidermis and Whole Stem	atgenexp_plus	875-JO	0.63	0.41	-0.11
Expression data from Arabidopsis pollen	atgenexp_plus	GSM433634	-1.38	-0.27	-2.19
Expression data from Arabidopsis pollen	atgenexp_plus	GSM433635	-1.62	-2.04	-4.4
Expression data from Arabidopsis pollen	atgenexp_plus	GSM433636	-1.2	-1.28	-1.62
Expression data from Arabidopsis pollen	atgenexp_plus	GSM433637	-1.19	-0.81	-4.1
Expression data from Arabidopsis pollen	atgenexp_plus	GSM433638	-1.51	-0.205	-1.59
Expression data from Arabidopsis pollen	atgenexp_plus	GSM433639	-1.1	0.12	-4.43
Expression data from Arabidopsis pollen	atgenexp_plus	GSM433640	-1.53	-0.77	-3.1
Expression data from Arabidopsis pollen	atgenexp_plus	GSM433641	-0.97	-3	-5.23
Expression data from Arabidopsis pollen	atgenexp_plus	GSM433642	-1.15	-2.29	-4.64
Expression data from Arabidopsis pollen	atgenexp_plus	GSM433643	-1.24	-0.235	-3.51
Expression data from Arabidopsis pollen	atgenexp_plus	GSM433644	-1.63	-0.75	-1.8
Expression data from Arabidopsis pollen	atgenexp_plus	GSM433645	-1.25	-0.68	-1.52
Expression data from Arabidopsis pollen	atgenexp_plus	GSM433646	-1.07	-0.935	-4.68
Expression data from Arabidopsis pollen	atgenexp_plus	GSM433647	-0.92	-0.355	-6.07
Expression data from Arabidopsis pollen	atgenexp_plus	GSM433648	-0.85	-1.315	-3.51
Expression map of Arabidopsis thaliana Arabidopsis root quiescent center	atgenexp_plus	ARTH1_AGL42-01	0.94	1.16	3.27
Expression map of Arabidopsis thaliana Arabidopsis root quiescent center	atgenexp_plus	ARTH1_AGL42-02	0.05	1.295	3.97
Expression map of Arabidopsis thaliana shoot apical meristem stem	atgenexp_plus	GSM342135	0.06	0.17	0.58
Expression map of Arabidopsis thaliana shoot apical meristem stem	atgenexp_plus	GSM342136	0.75	0.66	0.61
Expression map of Arabidopsis thaliana shoot apical meristem stem	atgenexp_plus	GSM342137	1.15	1.255	1.37
Expression map of Arabidopsis thaliana shoot apical meristem stem	atgenexp_plus	GSM342138	0.81	-0.025	2.59
Expression map of Arabidopsis thaliana shoot apical meristem stem	atgenexp_plus	GSM342139	0.24	-0.35	2.82
Expression map of Arabidopsis thaliana shoot apical meristem stem	atgenexp_plus	GSM342140	0.97	-0.595	2.89
Expression map of Arabidopsis thaliana shoot apical meristem stem	atgenexp_plus	GSM342141	1.18	0.8	1.12
Expression map of Arabidopsis thaliana shoot apical meristem stem	atgenexp_plus	GSM342142	1.02	0.915	0.62
Expression map of Arabidopsis thaliana shoot apical meristem stem	atgenexp_plus	GSM342143	0.82	1.07	0.6
Expression map of Arabidopsis thaliana shoot apical meristem stem	atgenexp_plus	GSM342144	0.42	0.285	0.9
Expression map of Arabidopsis thaliana shoot apical meristem stem	atgenexp_plus	GSM342145	0.41	-0.325	0.98
Expression map of Arabidopsis thaliana shoot apical meristem stem	atgenexp_plus	GSM342146	0.99	0.75	1.07
Expression map of Arabidopsis thaliana shoot apical meristem stem	atgenexp_plus	GSM342147	1.03	0.065	0.59
Expression map of Arabidopsis thaliana shoot apical meristem stem	atgenexp_plus	GSM342148	1.69	0.35	0.86
Expression map of Arabidopsis thaliana shoot apical meristem stem	atgenexp_plus	GSM342149	1.57	-0.355	0.9
GA treatment of seeds	seed_db	RIKEN-LI1A	-0.41	0.205	-0.07
GA treatment of seeds	seed_db	RIKEN-LI1B	-0.41	0.205	-0.07
GA treatment of seeds	seed_db	RIKEN-LI2A	-0.31	-0.615	-0.4
GA treatment of seeds	seed_db	RIKEN-LI2B	-0.31	-0.615	-0.4
GA treatment of seeds	seed_db	RIKEN-LI3A	-0.55	0.35	-0.87
GA treatment of seeds	seed_db	RIKEN-LI3B	-0.55	0.35	-0.87
GA treatment of seeds	seed_db	RIKEN-LI4A	-0.43	0.975	-0.71
GA treatment of seeds	seed_db	RIKEN-LI4B	-0.43	0.975	-0.71
GA treatment of seeds	seed_db	RIKEN-LI5A	-0.56	0.31	-0.52
GA treatment of seeds	seed_db	RIKEN-LI5B	-0.56	0.31	-0.52
GA treatment of seeds	seed_db	RIKEN-LI6A	-0.65	1.435	-1.31
GA treatment of seeds	seed_db	RIKEN-LI6B	-0.65	1.435	-1.31
GA3 time course in wildtype and ga1-5 mutant seedlings	atgenexp_hormone	RIKEN-GODA12A	-0.03	0.075	-0.03
GA3 time course in wildtype and ga1-5 mutant seedlings	atgenexp_hormone	RIKEN-GODA12B	-0.03	0.075	-0.03
GA3 time course in wildtype and ga1-5 mutant seedlings	atgenexp_hormone	RIKEN-GODA20A	0.36	0.91	0.06
GA3 time course in wildtype and ga1-5 mutant seedlings	atgenexp_hormone	RIKEN-GODA20B	0.36	0.91	0.06
GA3 time course in wildtype and ga1-5 mutant seedlings	atgenexp_hormone	RIKEN-GODA26A	-0.05	1.085	0
GA3 time course in wildtype and ga1-5 mutant seedlings	atgenexp_hormone	RIKEN-GODA26B	-0.05	1.085	0
GA3 time course in wildtype and ga1-5 mutant seedlings	atgenexp_hormone	RIKEN-GODA28A	0.1	-0.195	0.14
GA3 time course in wildtype and ga1-5 mutant seedlings	atgenexp_hormone	RIKEN-GODA28B	0.1	-0.195	0.14
GA3 time course in wildtype and ga1-5 mutant seedlings	atgenexp_hormone	RIKEN-GODA30A	-0.09	1.55	-0.68
GA3 time course in wildtype and ga1-5 mutant seedlings	atgenexp_hormone	RIKEN-GODA30B	-0.09	1.55	-0.68
GA3 time course in wildtype and ga1-5 mutant seedlings	atgenexp_hormone	RIKEN-GODA4A	0.05	-1.075	-0.36
GA3 time course in wildtype and ga1-5 mutant seedlings	atgenexp_hormone	RIKEN-GODA4B	0.05	-1.075	-0.36
Genomic approach to understand seed dormancy in Cvi	seed_db	Finch-Savage_1-1_PD24h_Rep1_ATH1	0.05	0.445	0.1
Genomic approach to understand seed dormancy in Cvi	seed_db	Finch-Savage_1-10_SD1_Rep2_ATH1	0.4	0.32	0.14
Genomic approach to understand seed dormancy in Cvi	seed_db	Finch-Savage_1-11_SD1_Rep3_ATH1	0.4	0.32	0.14
Genomic approach to understand seed dormancy in Cvi	seed_db	Finch-Savage_1-12_SD1_Rep4_ATH1	0.4	0.32	0.14
Genomic approach to understand seed dormancy in Cvi	seed_db	Finch-Savage_1-13_PD48h_Rep1_ATH1	0.35	0.435	0.54
Genomic approach to understand seed dormancy in Cvi	seed_db	Finch-Savage_1-14_PD48h_Rep2_ATH1	0.35	0.435	0.54
Genomic approach to understand seed dormancy in Cvi	seed_db	Finch-Savage_1-15_PD48h_Rep3_ATH1	0.35	0.435	0.54
Genomic approach to understand seed dormancy in Cvi	seed_db	Finch-Savage_1-16_PD48h_Rep4_ATH1	0.35	0.435	0.54
Genomic approach to understand seed dormancy in Cvi	seed_db	Finch-Savage_1-17_PD30d_Rep1_ATH1	0.7	-0.26	-1.11
Genomic approach to understand seed dormancy in Cvi	seed_db	Finch-Savage_1-18_PD30d_Rep2_ATH1	0.7	-0.26	-1.11
Genomic approach to understand seed dormancy in Cvi	seed_db	Finch-Savage_1-19_PD30d_Rep3_ATH1	0.7	-0.26	-1.11
Genomic approach to understand seed dormancy in Cvi	seed_db	Finch-Savage_1-2_PD24h_Rep2_ATH1	0.05	0.445	0.1
Genomic approach to understand seed dormancy in Cvi	seed_db	Finch-Savage_1-20_PD30d_Rep4_ATH1	0.7	-0.26	-1.11
Genomic approach to understand seed dormancy in Cvi	seed_db	Finch-Savage_1-21_SD2_Rep1_ATH1	0.33	1.405	0.61
Genomic approach to understand seed dormancy in Cvi	seed_db	Finch-Savage_1-22_SD2_Rep2_ATH1	0.33	1.405	0.61
Genomic approach to understand seed dormancy in Cvi	seed_db	Finch-Savage_1-23_SD2_Rep3_ATH1	0.33	1.405	0.61
Genomic approach to understand seed dormancy in Cvi	seed_db	Finch-Savage_1-24_SD2_Rep4_ATH1	0.33	1.405	0.61
Genomic approach to understand seed dormancy in Cvi	seed_db	Finch-Savage_1-25_LIG_Rep1_ATH1	0.08	0.465	-0.18
Genomic approach to understand seed dormancy in Cvi	seed_db	Finch-Savage_1-26_LIG_Rep2_ATH1	0.08	0.465	-0.18
Genomic approach to understand seed dormancy in Cvi	seed_db	Finch-Savage_1-27_LIG_Rep3_ATH1	0.08	0.465	-0.18
Genomic approach to understand seed dormancy in Cvi	seed_db	Finch-Savage_1-28_LIG_Rep4_ATH1	0.08	0.465	-0.18
Genomic approach to understand seed dormancy in Cvi	seed_db	Finch-Savage_1-29_PDD_Rep1_ATH1	0.72	-0.925	-0.06
Genomic approach to understand seed dormancy in Cvi	seed_db	Finch-Savage_1-3_PD24h_Rep3_ATH1	0.05	0.445	0.1
Genomic approach to understand seed dormancy in Cvi	seed_db	Finch-Savage_1-30_PDD_Rep2_ATH1	0.72	-0.925	-0.06
Genomic approach to understand seed dormancy in Cvi	seed_db	Finch-Savage_1-31_PDD_Rep3_ATH1	0.72	-0.925	-0.06
Genomic approach to understand seed dormancy in Cvi	seed_db	Finch-Savage_1-32_PDD_Rep4_ATH1	0.72	-0.925	-0.06
Genomic approach to understand seed dormancy in Cvi	seed_db	Finch-Savage_1-33_NDD_Rep1_ATH1	0.34	0.485	0.31
Genomic approach to understand seed dormancy in Cvi	seed_db	Finch-Savage_1-34_NDD_Rep2_ATH1	0.34	0.485	0.31
Genomic approach to understand seed dormancy in Cvi	seed_db	Finch-Savage_1-35_NDD_Rep3_ATH1	0.34	0.485	0.31
Genomic approach to understand seed dormancy in Cvi	seed_db	Finch-Savage_1-36_NDD_Rep4_ATH1	0.34	0.485	0.31
Genomic approach to understand seed dormancy in Cvi	seed_db	Finch-Savage_1-37_PDL_Rep1_ATH1	0.64	0.195	-0.42
Genomic approach to understand seed dormancy in Cvi	seed_db	Finch-Savage_1-38_PDL_Rep2_ATH1	0.64	0.195	-0.42
Genomic approach to understand seed dormancy in Cvi	seed_db	Finch-Savage_1-39_PDL_Rep3_ATH1	0.64	0.195	-0.42
Genomic approach to understand seed dormancy in Cvi	seed_db	Finch-Savage_1-4_PD24h_Rep4_ATH1	0.05	0.445	0.1
Genomic approach to understand seed dormancy in Cvi	seed_db	Finch-Savage_1-40_PDL_Rep4_ATH1	0.64	0.195	-0.42
Genomic approach to understand seed dormancy in Cvi	seed_db	Finch-Savage_1-41_PDN_Rep1_ATH1	0.38	0.625	0.24
Genomic approach to understand seed dormancy in Cvi	seed_db	Finch-Savage_1-42_PDN_Rep2_ATH1	0.38	0.625	0.24
Genomic approach to understand seed dormancy in Cvi	seed_db	Finch-Savage_1-43_PDN_Rep3_ATH1	0.38	0.625	0.24
Genomic approach to understand seed dormancy in Cvi	seed_db	Finch-Savage_1-44_PDN_Rep4_ATH1	0.38	0.625	0.24
Genomic approach to understand seed dormancy in Cvi	seed_db	Finch-Savage_1-45_PDLN_Rep1_ATH1	-0.27	2.315	-0.89
Genomic approach to understand seed dormancy in Cvi	seed_db	Finch-Savage_1-46_PDLN_Rep2_ATH1	-0.27	2.315	-0.89
Genomic approach to understand seed dormancy in Cvi	seed_db	Finch-Savage_1-47_PDLN_Rep3_ATH1	-0.27	2.315	-0.89
Genomic approach to understand seed dormancy in Cvi	seed_db	Finch-Savage_1-48_PDLN_Rep4_ATH1	-0.27	2.315	-0.89
Genomic approach to understand seed dormancy in Cvi	seed_db	Finch-Savage_1-49_PDC_Rep1_ATH1	0.1	2.01	0.94
Genomic approach to understand seed dormancy in Cvi	seed_db	Finch-Savage_1-50_PDC_Rep2_ATH1	0.1	2.01	0.94
Genomic approach to understand seed dormancy in Cvi	seed_db	Finch-Savage_1-51_PDC_Rep3_ATH1	0.1	2.01	0.94
Genomic approach to understand seed dormancy in Cvi	seed_db	Finch-Savage_1-52_PDC_Rep4_ATH1	0.1	2.01	0.94
Genomic approach to understand seed dormancy in Cvi	seed_db	Finch-Savage_1-9_SD1_Rep1_ATH1	0.4	0.32	0.14
Genomic approach to understand seed dormancy using dormancy mutants	seed_db	Carrera Begua_1-1_lar_Rep1_ATH1	-1.08	-0.175	0.04
Genomic approach to understand seed dormancy using dormancy mutants	seed_db	Carrera Begua_1-10_abi1_Rep1_ATH1	0.13	-0.2	0.23
Genomic approach to understand seed dormancy using dormancy mutants	seed_db	Carrera Begua_1-11_abi1_Rep2_ATH1	0.13	-0.2	0.23
Genomic approach to understand seed dormancy using dormancy mutants	seed_db	Carrera Begua_1-12_abi1-Rep3_ATH1	0.13	-0.2	0.23
Genomic approach to understand seed dormancy using dormancy mutants	seed_db	Carrera Begua_1-13_abi3_Rep1_ATH1	-0.45	-0.455	0.7
Genomic approach to understand seed dormancy using dormancy mutants	seed_db	Carrera Begua_1-14_abi3_Rep2_ATH1	-0.45	-0.455	0.7
Genomic approach to understand seed dormancy using dormancy mutants	seed_db	Carrera Begua_1-15_abi3_Rep3_ATH1	-0.45	-0.455	0.7
Genomic approach to understand seed dormancy using dormancy mutants	seed_db	Carrera Begua_1-16_fus_Rep1_ATH1	-0.07	0.355	1.27
Genomic approach to understand seed dormancy using dormancy mutants	seed_db	Carrera Begua_1-17_fus_Rep2_ATH1	-0.07	0.355	1.27
Genomic approach to understand seed dormancy using dormancy mutants	seed_db	Carrera Begua_1-18_fus_Rep3_ATH1	-0.07	0.355	1.27
Genomic approach to understand seed dormancy using dormancy mutants	seed_db	Carrera Begua_1-19_rdo_Rep1_ATH1	0.22	0.71	-0.23
Genomic approach to understand seed dormancy using dormancy mutants	seed_db	Carrera Begua_1-2_lar_Rep2_ATH1	-1.08	-0.175	0.04
Genomic approach to understand seed dormancy using dormancy mutants	seed_db	Carrera Begua_1-20_rdo_Rep2_ATH1	0.22	0.71	-0.23
Genomic approach to understand seed dormancy using dormancy mutants	seed_db	Carrera Begua_1-21_rdo_Rep3_ATH1	0.22	0.71	-0.23
Genomic approach to understand seed dormancy using dormancy mutants	seed_db	Carrera Begua_1-22_CVI-24hr-dormancy_Rep1_ATH1	0.82	0.405	0.43
Genomic approach to understand seed dormancy using dormancy mutants	seed_db	Carrera Begua_1-23_CVI-24hr-dormancy_Rep2_ATH1	0.82	0.405	0.43
Genomic approach to understand seed dormancy using dormancy mutants	seed_db	Carrera Begua_1-24_CVI-24hr-dormancy_Rep3_ATH1	0.82	0.405	0.43
Genomic approach to understand seed dormancy using dormancy mutants	seed_db	Carrera Begua_1-25_CVI-24hr-ripening_Rep1_ATH1	0.05	0.855	0.3
Genomic approach to understand seed dormancy using dormancy mutants	seed_db	Carrera Begua_1-26_CVI-24hr-ripening_Rep2_ATH1	0.05	0.855	0.3
Genomic approach to understand seed dormancy using dormancy mutants	seed_db	Carrera Begua_1-27_CVI-24hr-ripening_Rep3_ATH1	0.05	0.855	0.3
Genomic approach to understand seed dormancy using dormancy mutants	seed_db	Carrera Begua_1-28_CVI-20hr-ripening_Rep1_ATH1	-0.11	-0.14	-0.45
Genomic approach to understand seed dormancy using dormancy mutants	seed_db	Carrera Begua_1-29_CVI-20hr-ripening_Rep2_ATH1	-0.11	-0.14	-0.45
Genomic approach to understand seed dormancy using dormancy mutants	seed_db	Carrera Begua_1-3_lar_Rep3_ATH1	-1.08	-0.175	0.04
Genomic approach to understand seed dormancy using dormancy mutants	seed_db	Carrera Begua_1-30_CVI-20hr-ripening_Rep3_ATH1	-0.11	-0.14	-0.45
Genomic approach to understand seed dormancy using dormancy mutants	seed_db	Carrera Begua_1-31_cts1-24hr-dormancy_Rep1_ATH1	0.48	1.945	1.8
Genomic approach to understand seed dormancy using dormancy mutants	seed_db	Carrera Begua_1-32_cts1-24hr-dormancy_Rep2_ATH1	0.48	1.945	1.8
Genomic approach to understand seed dormancy using dormancy mutants	seed_db	Carrera Begua_1-33_cts1-24hr-dormancy_Rep3_ATH1	0.48	1.945	1.8
Genomic approach to understand seed dormancy using dormancy mutants	seed_db	Carrera Begua_1-34_cts1-24hr-ripening_Rep1_ATH1	0.62	-0.165	0.28
Genomic approach to understand seed dormancy using dormancy mutants	seed_db	Carrera Begua_1-35_cts1-24hr-ripening_Rep2_ATH1	0.62	-0.165	0.28
Genomic approach to understand seed dormancy using dormancy mutants	seed_db	Carrera Begua_1-36_cts1-24hr-ripening_Rep3_ATH1	0.62	-0.165	0.28
Genomic approach to understand seed dormancy using dormancy mutants	seed_db	Carrera Begua_1-4_ido_Rep1_ATH1	-0.15	0.255	0.18
Genomic approach to understand seed dormancy using dormancy mutants	seed_db	Carrera Begua_1-5_ido_Rep2_ATH1	-0.15	0.255	0.18
Genomic approach to understand seed dormancy using dormancy mutants	seed_db	Carrera Begua_1-6_ido_Rep3_ATH1	-0.15	0.255	0.18
Genomic approach to understand seed dormancy using dormancy mutants	seed_db	Carrera Begua_1-7_aba_Rep1_ATH1	-0.11	-0.255	-0.35
Genomic approach to understand seed dormancy using dormancy mutants	seed_db	Carrera Begua_1-8_aba_Rep2_ATH1	-0.11	-0.255	-0.35
Genomic approach to understand seed dormancy using dormancy mutants	seed_db	Carrera Begua_1-9_aba_Rep3_ATH1	-0.11	-0.255	-0.35
Genotoxic Stress	atgenexp_stress		0.79	0.605	0.36
Genotoxic Stress	atgenexp_stress		0.79	0.605	0.36
Genotoxic Stress	atgenexp_stress		0.57	0.22	0.3
Genotoxic Stress	atgenexp_stress		0.57	0.22	0.3
Genotoxic Stress	atgenexp_stress		0.41	0.2	0.18
Genotoxic Stress	atgenexp_stress		0.41	0.2	0.18
Genotoxic Stress	atgenexp_stress		0.35	0.04	0.09
Genotoxic Stress	atgenexp_stress		0.35	0.04	0.09
Genotoxic Stress	atgenexp_stress		0.2	-0.005	0.07
Genotoxic Stress	atgenexp_stress		0.2	-0.005	0.07
Genotoxic Stress	atgenexp_stress		0.2	-0.05	0.02
Genotoxic Stress	atgenexp_stress		0.2	-0.05	0.02
Genotoxic Stress	atgenexp_stress		0.01	-0.26	0.01
Genotoxic Stress	atgenexp_stress		0.01	-0.26	0.01
Genotoxic Stress	atgenexp_stress		-0.13	-0.345	-0.04
Genotoxic Stress	atgenexp_stress		-0.13	-0.345	-0.04
Genotoxic Stress	atgenexp_stress		-0.2	-0.5	-0.13
Genotoxic Stress	atgenexp_stress		-0.2	-0.5	-0.13
Genotoxic Stress	atgenexp_stress		-0.22	-0.645	-0.14
Genotoxic Stress	atgenexp_stress		-0.22	-0.645	-0.14
Genotoxic Stress	atgenexp_stress		-0.25	-0.94	-0.18
Genotoxic Stress	atgenexp_stress		-0.25	-0.94	-0.18
Genotoxic Stress	atgenexp_stress		-0.55	-1.14	-0.22
Genotoxic Stress	atgenexp_stress		-0.55	-1.14	-0.22
Germination time course	seed_db	12hr_rep1	0.34	-0.505	0.46
Germination time course	seed_db	12hr_rep2	0.34	-0.505	0.46
Germination time course	seed_db	24hr_rep1	0.1	-0.89	0.85
Germination time course	seed_db	24hr_rep2	0.1	-0.89	0.85
Germination time course	seed_db	6hr_rep1	0.26	-0.655	0.5
Germination time course	seed_db	6hr_rep2	0.26	-0.655	0.5
Germination time course	seed_db	RIKEN-PRESTON0A	0.62	-0.77	-1.07
Germination time course	seed_db	RIKEN-PRESTON0B	0.62	-0.77	-1.07
Germination time course	seed_db	RIKEN-PRESTON1A	0.35	-0.825	-1.07
Germination time course	seed_db	RIKEN-PRESTON1B	0.35	-0.825	-1.07
Germination time course	seed_db	RIKEN-PRESTON2A	0.08	-0.965	-1.56
Germination time course	seed_db	RIKEN-PRESTON2B	0.08	-0.965	-1.56
Guard and Mesophyll Cells	atgenexp_plus	JS33	-0.74	1.565	1.66
Guard and Mesophyll Cells	atgenexp_plus	JS34	-0.13	1.04	1.52
Guard and Mesophyll Cells	atgenexp_plus	JS35	0.55	0.275	0.85
Guard and Mesophyll Cells	atgenexp_plus	JS36	-0.43	0.89	0.42
Guard and Mesophyll Cells	atgenexp_plus	JS85	1.92	0.65	1.37
Guard and Mesophyll Cells	atgenexp_plus	JS86	1.69	1.18	1.43
Guard and Mesophyll Cells	atgenexp_plus	JS87	1.52	0.87	0.7
Guard and Mesophyll Cells	atgenexp_plus	JS88	0.58	0.97	0.68
Heat Stress	atgenexp_stress		-0.09	0.63	0.17
Heat Stress	atgenexp_stress		-0.09	0.63	0.17
Heat Stress	atgenexp_stress		-0.2	0.495	0.03
Heat Stress	atgenexp_stress		-0.2	0.495	0.03
Heat Stress	atgenexp_stress		-0.2	0.34	-0.05
Heat Stress	atgenexp_stress		-0.2	0.34	-0.05
Heat Stress	atgenexp_stress		-0.27	0.18	-0.1
Heat Stress	atgenexp_stress		-0.27	0.18	-0.1
Heat Stress	atgenexp_stress		-0.28	0.16	-0.1
Heat Stress	atgenexp_stress		-0.28	0.16	-0.1
Heat Stress	atgenexp_stress		-0.3	0.135	-0.15
Heat Stress	atgenexp_stress		-0.3	0.135	-0.15
Heat Stress	atgenexp_stress		-0.5	-0.09	-0.16
Heat Stress	atgenexp_stress		-0.5	-0.09	-0.16
Heat Stress	atgenexp_stress		-0.6	-0.18	-0.17
Heat Stress	atgenexp_stress		-0.6	-0.18	-0.17
Heat Stress	atgenexp_stress		-0.6	-0.22	-0.18
Heat Stress	atgenexp_stress		-0.6	-0.22	-0.18
Heat Stress	atgenexp_stress		-0.94	-0.42	-0.23
Heat Stress	atgenexp_stress		-0.94	-0.42	-0.23
Heat Stress	atgenexp_stress		-1.02	-0.58	-0.27
Heat Stress	atgenexp_stress		-1.02	-0.58	-0.27
Heat Stress	atgenexp_stress		-1.15	-0.6	-0.32
Heat Stress	atgenexp_stress		-1.15	-0.6	-0.32
Heat Stress	atgenexp_stress		-1.22	-0.895	-0.34
Heat Stress	atgenexp_stress		-1.22	-0.895	-0.34
Heat Stress	atgenexp_stress		-1.29	-0.935	-0.72
Heat Stress	atgenexp_stress		-1.29	-0.935	-0.72
Heat Stress	atgenexp_stress		-1.97	-1.335	-0.82
Heat Stress	atgenexp_stress		-1.97	-1.335	-0.82
Heat Stress	atgenexp_stress		-2.75	-1.635	-0.9
Heat Stress	atgenexp_stress		-2.75	-1.635	-0.9
IAA time course in wildtype seedlings	atgenexp_hormone	RIKEN-GODA10A	-0.25	-1.17	0.17
IAA time course in wildtype seedlings	atgenexp_hormone	RIKEN-GODA10B	-0.25	-1.17	0.17
IAA time course in wildtype seedlings	atgenexp_hormone	RIKEN-GODA18A	-0.52	0.535	0.31
IAA time course in wildtype seedlings	atgenexp_hormone	RIKEN-GODA18B	-0.52	0.535	0.31
IAA time course in wildtype seedlings	atgenexp_hormone	RIKEN-GODA2A	-0.03	-0.65	-0.11
IAA time course in wildtype seedlings	atgenexp_hormone	RIKEN-GODA2B	-0.03	-0.65	-0.11
light treatments	light_series	AtGen_D-10_1-FS_REP1_ATH1	-0.26	-0.065	-0.02
light treatments	light_series	AtGen_D-11_1-PS_REP1_ATH1	0.03	-0.04	0.27
light treatments	light_series	AtGen_D-12_1-RS_REP1_ATH1	-0.29	0.16	-0.1
light treatments	light_series	AtGen_D-13_1-BS_REP1_ATH1	-0.24	-0.405	0.03
light treatments	light_series	AtGen_D-14_1-AS_REP1_ATH1	-0.18	-0.115	-0.01
light treatments	light_series	AtGen_D-15_1-US_REP1_ATH1	-0.35	-0.955	0.03
light treatments	light_series	AtGen_D-16_1-WS_REP1_ATH1	-0.15	-0.095	-0.24
light treatments	light_series	AtGen_D-18_2-FL_REP2_ATH1	0.02	-0.15	0.08
light treatments	light_series	AtGen_D-19_2-PL_REP2_ATH1	-0.25	-0.355	0.15
light treatments	light_series	AtGen_D-2_1-FL_REP1_ATH1	0.02	-0.15	0.08
light treatments	light_series	AtGen_D-20_2-RL_REP2_ATH1	0.04	-0.16	0.11
light treatments	light_series	AtGen_D-21_2-BL_REP2_ATH1	0.03	-0.545	0.23
light treatments	light_series	AtGen_D-22_2-AL_REP2_ATH1	0.05	0.105	0.06
light treatments	light_series	AtGen_D-23_2-UL_REP2_ATH1	0.08	0.675	0.16
light treatments	light_series	AtGen_D-24_2-WL_REP2_ATH1	-0.08	0.39	0.09
light treatments	light_series	AtGen_D-26_1-FS_REP2_ATH1	-0.26	-0.065	-0.02
light treatments	light_series	AtGen_D-27_2-PS_REP2_ATH1	0.03	-0.04	0.27
light treatments	light_series	AtGen_D-28_2-RS_REP2_ATH1	-0.29	0.16	-0.1
light treatments	light_series	AtGen_D-29_2-BS_REP2_ATH1	-0.24	-0.405	0.03
light treatments	light_series	AtGen_D-3_1-PL_REP1_ATH1	-0.25	-0.355	0.15
light treatments	light_series	AtGen_D-30_2-AS_REP2_ATH1	-0.18	-0.115	-0.01
light treatments	light_series	AtGen_D-31_2-US_REP2_ATH1	-0.35	-0.955	0.03
light treatments	light_series	AtGen_D-32_2-WS_REP2_ATH1	-0.15	-0.095	-0.24
light treatments	light_series	AtGen_D-34_3-FL_REP3_ATH1	0.02	-0.15	0.08
light treatments	light_series	AtGen_D-35_3-PL_REP3_ATH1	-0.25	-0.355	0.15
light treatments	light_series	AtGen_D-36_3-RL_REP3_ATH1	0.04	-0.16	0.11
light treatments	light_series	AtGen_D-37_3-BL_REP3_ATH1	0.03	-0.545	0.23
light treatments	light_series	AtGen_D-38_3-AL_REP3_ATH1	0.05	0.105	0.06
light treatments	light_series	AtGen_D-39_3-UL_REP3_ATH1	0.08	0.675	0.16
light treatments	light_series	AtGen_D-4_1-RL_REP1_ATH1	0.04	-0.16	0.11
light treatments	light_series	AtGen_D-40_3-WL_REP3_ATH1	-0.08	0.39	0.09
light treatments	light_series	AtGen_D-42_3-FS_REP3_ATH1	-0.26	-0.065	-0.02
light treatments	light_series	AtGen_D-43_3-PS_REP3_ATH1	0.03	-0.04	0.27
light treatments	light_series	AtGen_D-44_3-RS_REP3_ATH1	-0.29	0.16	-0.1
light treatments	light_series	AtGen_D-45_3-BS_REP3_ATH1	-0.24	-0.405	0.03
light treatments	light_series	AtGen_D-46_3-AS_REP3_ATH1	-0.18	-0.115	-0.01
light treatments	light_series	AtGen_D-47_3-US_REP3_ATH1	-0.35	-0.955	0.03
light treatments	light_series	AtGen_D-48_3-WS_REP3_ATH1	-0.15	-0.095	-0.24
light treatments	light_series	AtGen_D-5_1-BL_REP1_ATH1	0.03	-0.545	0.23
light treatments	light_series	AtGen_D-6_1-AL_REP1_ATH1	0.05	0.105	0.06
light treatments	light_series	AtGen_D-7_1-UL_REP1_ATH1	0.08	0.675	0.16
light treatments	light_series	AtGen_D-8_1-WL_REP1_ATH1	-0.08	0.39	0.09
Low temperature response in seeds	seed_db	RIKEN-YAMAUCHI1A	0.5	1.74	0.97
Low temperature response in seeds	seed_db	RIKEN-YAMAUCHI1B	0.5	1.74	0.97
Low temperature response in seeds	seed_db	RIKEN-YAMAUCHI2A	-0.08	-0.5	-0.76
Low temperature response in seeds	seed_db	RIKEN-YAMAUCHI2B	-0.08	-0.5	-0.76
Methyl Jasmonate time course in wildtype	atgenexp_hormone	RIKEN-GODA14A	-0.12	-0.975	-0.15
Methyl Jasmonate time course in wildtype	atgenexp_hormone	RIKEN-GODA14B	-0.12	-0.975	-0.15
Methyl Jasmonate time course in wildtype	atgenexp_hormone	RIKEN-GODA22A	-0.2	-0.805	-0.18
Methyl Jasmonate time course in wildtype	atgenexp_hormone	RIKEN-GODA22B	-0.2	-0.805	-0.18
Methyl Jasmonate time course in wildtype	atgenexp_hormone	RIKEN-GODA6A	-0.17	-0.74	-0.51
Methyl Jasmonate time course in wildtype	atgenexp_hormone	RIKEN-GODA6B	-0.17	-0.74	-0.51
Microgametogenesis	atgenexp_plus	Honys_BCP1_SLD	-1.28	-0.335	-0.11
Microgametogenesis	atgenexp_plus	Honys_BCP2_SLD	-1.28	-0.335	-0.11
Microgametogenesis	atgenexp_plus	Honys_MPG1_SLD	0.43	-0.12	-0.26
Microgametogenesis	atgenexp_plus	Honys_TCP1_SLD	-0.18	0.87	-0.43
Microgametogenesis	atgenexp_plus	Honys_TCP2_SLD	-0.18	0.87	-0.43
Microgametogenesis	atgenexp_plus	Honys_UNM1_SLD	-1.08	0.38	-0.61
Microgametogenesis	atgenexp_plus	Honys_UNM2_SLD	-1.08	0.38	-0.61
Mode of action of chemicals (herbicide, fungicide, insecticide)	affydb	At-BIT-1	0.05	-0.15	-0.09
Mode of action of chemicals (herbicide, fungicide, insecticide)	affydb	At-BIT-2	0.05	-0.15	-0.09
Mode of action of chemicals (herbicide, fungicide, insecticide)	affydb	At-SID-BIT-1	0	0.185	0.29
Mode of action of chemicals (herbicide, fungicide, insecticide)	affydb	At-SID-BIT-3	0	0.185	0.29
Mode of action of chemicals (herbicide, fungicide, insecticide)	affydb	Caffeine-1	-0.05	0.15	0.09
Mode of action of chemicals (herbicide, fungicide, insecticide)	affydb	Caffeine-2	-0.05	0.15	0.09
Mode of action of chemicals (herbicide, fungicide, insecticide)	affydb	CBI-18(1)	-0.33	-1.055	-0.25
Mode of action of chemicals (herbicide, fungicide, insecticide)	affydb	CBI-18(2)	-0.33	-1.055	-0.25
Mode of action of chemicals (herbicide, fungicide, insecticide)	affydb	CBI-2 (1)	1.19	1.35	0.31
Mode of action of chemicals (herbicide, fungicide, insecticide)	affydb	CBI-2 (2)	1.19	1.35	0.31
Mode of action of chemicals (herbicide, fungicide, insecticide)	affydb	CBI-2(1)	-0.33	-0.145	0.17
Mode of action of chemicals (herbicide, fungicide, insecticide)	affydb	CBI-2(2)	-0.33	-0.145	0.17
Mode of action of chemicals (herbicide, fungicide, insecticide)	affydb	CBI-22(1)	-0.34	-0.87	0.04
Mode of action of chemicals (herbicide, fungicide, insecticide)	affydb	CBI-22(2)	-0.34	-0.87	0.04
Mode of action of chemicals (herbicide, fungicide, insecticide)	affydb	CBI-25 (2)	0.9	-0.395	-0.51
Mode of action of chemicals (herbicide, fungicide, insecticide)	affydb	CBI-25(1)	-0.5	-0.685	-0.22
Mode of action of chemicals (herbicide, fungicide, insecticide)	affydb	CBI-25(2)	-0.5	-0.685	-0.22
Mode of action of chemicals (herbicide, fungicide, insecticide)	affydb	CBI-6(1)	-0.28	-0.295	0.08
Mode of action of chemicals (herbicide, fungicide, insecticide)	affydb	CBI-6(2)	-0.28	-0.295	0.08
Mode of action of chemicals (herbicide, fungicide, insecticide)	affydb	CH-1	-0.06	-0.575	-0.04
Mode of action of chemicals (herbicide, fungicide, insecticide)	affydb	CH-2	-0.06	-0.575	-0.04
Mode of action of chemicals (herbicide, fungicide, insecticide)	affydb	CYCLO-1	-0.58	-0.8	-0.22
Mode of action of chemicals (herbicide, fungicide, insecticide)	affydb	CYCLO-2	-0.58	-0.8	-0.22
Mode of action of chemicals (herbicide, fungicide, insecticide)	affydb	ISO-1	0.19	0.41	-0.04
Mode of action of chemicals (herbicide, fungicide, insecticide)	affydb	ISO-2	0.19	0.41	-0.04
Mode of action of chemicals (herbicide, fungicide, insecticide)	affydb	Isox-2(1)	0	-0.385	0.07
Mode of action of chemicals (herbicide, fungicide, insecticide)	affydb	LAT-1	-0.74	-1.23	-0.2
Mode of action of chemicals (herbicide, fungicide, insecticide)	affydb	LAT-2	-0.74	-1.23	-0.2
Mode of action of chemicals (herbicide, fungicide, insecticide)	affydb	MET-1	-0.02	-0.755	-0.18
Mode of action of chemicals (herbicide, fungicide, insecticide)	affydb	MET-2	-0.02	-0.755	-0.18
Mode of action of chemicals (herbicide, fungicide, insecticide)	affydb	ORY-1	-0.22	-0.385	-0.3
Mode of action of chemicals (herbicide, fungicide, insecticide)	affydb	ORY-2	-0.22	-0.385	-0.3
Mode of action of chemicals (herbicide, fungicide, insecticide)	affydb	PL-1	-0.05	-0.76	-0.33
Mode of action of chemicals (herbicide, fungicide, insecticide)	affydb	PL-2	-0.05	-0.76	-0.33
Mode of action of chemicals (herbicide, fungicide, insecticide)	affydb	PROP-1	0.41	-1.145	0.1
Mode of action of chemicals (herbicide, fungicide, insecticide)	affydb	PROP-2	0.41	-1.145	0.1
Mode of action of chemicals (herbicide, fungicide, insecticide)	affydb	TAX-1	0.63	0.185	-0.14
Mode of action of chemicals (herbicide, fungicide, insecticide)	affydb	TAX-2	0.63	0.185	-0.14
Mode of action of chemicals (herbicide, fungicide, insecticide)	affydb	TERB-1	0.28	0.295	-0.08
Mode of action of chemicals (herbicide, fungicide, insecticide)	affydb	TERB-2	0.28	0.295	-0.08
Mode of action of chemicals (herbicide, fungicide, insecticide)	affydb	UNIC-1	0.28	-0.09	-0.01
Mode of action of chemicals (herbicide, fungicide, insecticide)	affydb	UNIC-2	0.28	-0.09	-0.01
Osmotic Stress	atgenexp_stress		0.65	1.055	0.43
Osmotic Stress	atgenexp_stress		0.65	1.055	0.43
Osmotic Stress	atgenexp_stress		0.51	0.71	0.4
Osmotic Stress	atgenexp_stress		0.51	0.71	0.4
Osmotic Stress	atgenexp_stress		0.42	0.575	0.22
Osmotic Stress	atgenexp_stress		0.42	0.575	0.22
Osmotic Stress	atgenexp_stress		0.36	0.205	0.12
Osmotic Stress	atgenexp_stress		0.36	0.205	0.12
Osmotic Stress	atgenexp_stress		0.26	-0.015	-0.09
Osmotic Stress	atgenexp_stress		0.26	-0.015	-0.09
Osmotic Stress	atgenexp_stress		0.21	-0.045	-0.2
Osmotic Stress	atgenexp_stress		0.21	-0.045	-0.2
Osmotic Stress	atgenexp_stress		0.19	-0.415	-0.3
Osmotic Stress	atgenexp_stress		0.19	-0.415	-0.3
Osmotic Stress	atgenexp_stress		0.08	-0.61	-0.41
Osmotic Stress	atgenexp_stress		0.08	-0.61	-0.41
Osmotic Stress	atgenexp_stress		0.05	-0.88	-0.56
Osmotic Stress	atgenexp_stress		0.05	-0.88	-0.56
Osmotic Stress	atgenexp_stress		0	-1.78	-0.67
Osmotic Stress	atgenexp_stress		0	-1.78	-0.67
Osmotic Stress	atgenexp_stress		-0.32	-3.535	-0.67
Osmotic Stress	atgenexp_stress		-0.32	-3.535	-0.67
Osmotic Stress	atgenexp_stress		-1.76	-4.24	-0.92
Osmotic Stress	atgenexp_stress		-1.76	-4.24	-0.92
Ovary and Stigma	atgenexp_plus	GSM67078	0.71	1.7	0.13
Ovary and Stigma	atgenexp_plus	GSM67079	0.71	1.7	0.13
Ovary and Stigma	atgenexp_plus	GSM67080	0.71	1.7	0.13
Ovary and Stigma	atgenexp_plus	GSM67081	0.71	1.7	0.13
Ovary and Stigma	atgenexp_plus	GSM67084	-0.45	0.78	-0.38
Ovary and Stigma	atgenexp_plus	GSM67086	-0.45	0.78	-0.38
Ovary and Stigma	atgenexp_plus	GSM67087	-0.45	0.78	-0.38
Oxidative Stress	atgenexp_stress		0.43	1.28	0.2
Oxidative Stress	atgenexp_stress		0.43	1.28	0.2
Oxidative Stress	atgenexp_stress		0.4	0.105	0.16
Oxidative Stress	atgenexp_stress		0.4	0.105	0.16
Oxidative Stress	atgenexp_stress		0.32	-0.085	0.01
Oxidative Stress	atgenexp_stress		0.32	-0.085	0.01
Oxidative Stress	atgenexp_stress		0.27	-0.195	-0.01
Oxidative Stress	atgenexp_stress		0.27	-0.195	-0.01
Oxidative Stress	atgenexp_stress		0.2	-0.295	-0.08
Oxidative Stress	atgenexp_stress		0.2	-0.295	-0.08
Oxidative Stress	atgenexp_stress		0.17	-0.325	-0.08
Oxidative Stress	atgenexp_stress		0.17	-0.325	-0.08
Oxidative Stress	atgenexp_stress		0.13	-0.47	-0.12
Oxidative Stress	atgenexp_stress		0.13	-0.47	-0.12
Oxidative Stress	atgenexp_stress		0.01	-0.51	-0.13
Oxidative Stress	atgenexp_stress		0.01	-0.51	-0.13
Oxidative Stress	atgenexp_stress		0.01	-0.56	-0.16
Oxidative Stress	atgenexp_stress		0.01	-0.56	-0.16
Oxidative Stress	atgenexp_stress		-0.19	-0.73	-0.16
Oxidative Stress	atgenexp_stress		-0.19	-0.73	-0.16
Oxidative Stress	atgenexp_stress		-0.41	-1.005	-0.29
Oxidative Stress	atgenexp_stress		-0.41	-1.005	-0.29
Oxidative Stress	atgenexp_stress		-1.07	-2.405	-0.41
Oxidative Stress	atgenexp_stress		-1.07	-2.405	-0.41
Phase Change	atgenexp	ATGE_87_A	-0.15	0.075	-0.06
Phase Change	atgenexp	ATGE_87_B	-0.15	0.075	-0.06
Phase Change	atgenexp	ATGE_87_C	-0.15	0.075	-0.06
Phase Change	atgenexp	ATGE_89_A	0	-0.075	0.2
Phase Change	atgenexp	ATGE_89_B	0	-0.075	0.2
Phase Change	atgenexp	ATGE_89_C	0	-0.075	0.2
Phase Change	atgenexp	ATGE_90_A	-0.12	0.195	0.38
Phase Change	atgenexp	ATGE_90_B	-0.12	0.195	0.38
Phase Change	atgenexp	ATGE_90_D	-0.12	0.195	0.38
Phase Change	atgenexp_plus	ATGE_87_A	-0.32	0.05	-0.52
Phase Change	atgenexp_plus	ATGE_87_B	-0.32	0.05	-0.52
Phase Change	atgenexp_plus	ATGE_87_C	-0.32	0.05	-0.52
Phase Change	atgenexp_plus	ATGE_89_A	-0.23	-0.24	0.12
Phase Change	atgenexp_plus	ATGE_89_B	-0.23	-0.24	0.12
Phase Change	atgenexp_plus	ATGE_89_C	-0.23	-0.24	0.12
Phase Change	atgenexp_plus	ATGE_90_A	-0.19	0.105	0.49
Phase Change	atgenexp_plus	ATGE_90_B	-0.19	0.105	0.49
Phase Change	atgenexp_plus	ATGE_90_D	-0.19	0.105	0.49
Plant insect interactions	atgenexp_pathogen	GSM157303_JPritchard_A-5_API_Rep2_ATH1	0.29	0.31	0.23
Plant insect interactions	atgenexp_pathogen	GSM157304_JPritchard_A-6_API_Rep3_ATH1	0.08	0.105	0.29
Plant physiology (photosynthesis, growth and development, cell biology, signal transduction)	affydb	2018-01-17	0.05	-0.15	-0.09
Plant physiology (photosynthesis, growth and development, cell biology, signal transduction)	affydb	2018-02-17	0.05	-0.15	-0.09
Plant physiology (photosynthesis, growth and development, cell biology, signal transduction)	affydb	2018-03-17	0.05	-0.15	-0.09
Plant physiology (photosynthesis, growth and development, cell biology, signal transduction)	affydb	203B11_rep2	-0.01	-0.905	-0.42
Plant physiology (photosynthesis, growth and development, cell biology, signal transduction)	affydb	203B11_rep3	-0.01	-0.905	-0.42
Plant physiology (photosynthesis, growth and development, cell biology, signal transduction)	affydb	30bp4IF	0.05	-0.15	-0.09
Plant physiology (photosynthesis, growth and development, cell biology, signal transduction)	affydb	ABA_rep1	0.05	-0.15	-0.09
Plant physiology (photosynthesis, growth and development, cell biology, signal transduction)	affydb	ABA_rep3	0.05	-0.15	-0.09
Plant physiology (photosynthesis, growth and development, cell biology, signal transduction)	affydb	ABA1	0.05	-0.15	-0.09
Plant physiology (photosynthesis, growth and development, cell biology, signal transduction)	affydb	ABA2	0.05	-0.15	-0.09
Plant physiology (photosynthesis, growth and development, cell biology, signal transduction)	affydb	aba2-ABA-act D	0.05	-0.15	-0.09
Plant physiology (photosynthesis, growth and development, cell biology, signal transduction)	affydb	aba2-ABA-act D	0.05	-0.15	-0.09
Plant physiology (photosynthesis, growth and development, cell biology, signal transduction)	affydb	ABAPyrA_rep1	-0.18	-0.535	-0.39
Plant physiology (photosynthesis, growth and development, cell biology, signal transduction)	affydb	ABAPyrA_rep2	-0.18	-0.535	-0.39
Plant physiology (photosynthesis, growth and development, cell biology, signal transduction)	affydb	abi1_ABA_1	-0.18	-0.535	-0.39
Plant physiology (photosynthesis, growth and development, cell biology, signal transduction)	affydb	abi1_ABA_2	-0.18	-0.535	-0.39
Plant physiology (photosynthesis, growth and development, cell biology, signal transduction)	affydb	bca1+2-S1	-0.13	1.445	-0.19
Plant physiology (photosynthesis, growth and development, cell biology, signal transduction)	affydb	bca1+2-S2	-0.13	1.445	-0.19
Plant physiology (photosynthesis, growth and development, cell biology, signal transduction)	affydb	bca1+2-S3	-0.13	1.445	-0.19
Plant physiology (photosynthesis, growth and development, cell biology, signal transduction)	affydb	bca1-S1	-0.64	0.76	-0.41
Plant physiology (photosynthesis, growth and development, cell biology, signal transduction)	affydb	bca1-S2	-0.64	0.76	-0.41
Plant physiology (photosynthesis, growth and development, cell biology, signal transduction)	affydb	bca-1-S3	-0.64	0.76	-0.41
Plant physiology (photosynthesis, growth and development, cell biology, signal transduction)	affydb	bca-2-S1	-0.14	1.055	-0.11
Plant physiology (photosynthesis, growth and development, cell biology, signal transduction)	affydb	bca-2-S2	-0.14	1.055	-0.11
Plant physiology (photosynthesis, growth and development, cell biology, signal transduction)	affydb	bca-2-S3	-0.14	1.055	-0.11
Plant physiology (photosynthesis, growth and development, cell biology, signal transduction)	affydb	Beta-1-1-S-1	0	-0.185	-0.29
Plant physiology (photosynthesis, growth and development, cell biology, signal transduction)	affydb	Beta-1-1-S-2	0.06	0.575	0.04
Plant physiology (photosynthesis, growth and development, cell biology, signal transduction)	affydb	Beta-2-S-1	0.06	0.575	0.04
Plant physiology (photosynthesis, growth and development, cell biology, signal transduction)	affydb	Beta-2-S-2	0.01	0.72	0.13
Plant physiology (photosynthesis, growth and development, cell biology, signal transduction)	affydb	bpif78	0.05	-0.15	-0.09
Plant physiology (photosynthesis, growth and development, cell biology, signal transduction)	affydb	bpif910	0.05	-0.15	-0.09
Plant physiology (photosynthesis, growth and development, cell biology, signal transduction)	affydb	CA1-AS-5A-1	0.05	-0.15	-0.09
Plant physiology (photosynthesis, growth and development, cell biology, signal transduction)	affydb	CA1-AS-5A-2	0.05	-0.15	-0.09
Plant physiology (photosynthesis, growth and development, cell biology, signal transduction)	affydb	CA1-AS-5A-S-1	0.01	0.72	0.13
Plant physiology (photosynthesis, growth and development, cell biology, signal transduction)	affydb	CA1-AS-5A-S-2	0	-0.185	-0.29
Plant physiology (photosynthesis, growth and development, cell biology, signal transduction)	affydb	Col. germ	-1.57	-3.475	-0.47
Plant physiology (photosynthesis, growth and development, cell biology, signal transduction)	affydb	Col-ABA	0.56	0.045	0.04
Plant physiology (photosynthesis, growth and development, cell biology, signal transduction)	affydb	Col-ABA1	0.56	0.045	0.04
Plant physiology (photosynthesis, growth and development, cell biology, signal transduction)	affydb	Col-PyrA	-0.16	-0.43	0.02
Plant physiology (photosynthesis, growth and development, cell biology, signal transduction)	affydb	Col-PyrA1	-0.16	-0.43	0.02
Plant physiology (photosynthesis, growth and development, cell biology, signal transduction)	affydb	Col-PyrC3-2	1.77	2.15	0.53
Plant physiology (photosynthesis, growth and development, cell biology, signal transduction)	affydb	cyclohex_1-2	0.33	0.145	-0.17
Plant physiology (photosynthesis, growth and development, cell biology, signal transduction)	affydb	cyclohex_2-2	0.33	0.145	-0.17
Plant physiology (photosynthesis, growth and development, cell biology, signal transduction)	affydb	dinitrophenol_rep1	0.32	-0.235	-0.1
Plant physiology (photosynthesis, growth and development, cell biology, signal transduction)	affydb	dinitrophenol_rep2	0.32	-0.235	-0.1
Plant physiology (photosynthesis, growth and development, cell biology, signal transduction)	affydb	ein2 (1)	0.01	0.905	0.42
Plant physiology (photosynthesis, growth and development, cell biology, signal transduction)	affydb	ein2 (2)	0.01	0.905	0.42
Plant physiology (photosynthesis, growth and development, cell biology, signal transduction)	affydb	era1 (1)	0.05	0.76	0.33
Plant physiology (photosynthesis, growth and development, cell biology, signal transduction)	affydb	era1 (2)	0.05	0.76	0.33
Plant physiology (photosynthesis, growth and development, cell biology, signal transduction)	affydb	era1_rep1	0.05	-0.15	-0.09
Plant physiology (photosynthesis, growth and development, cell biology, signal transduction)	affydb	era1_rep1	0.05	-0.15	-0.09
Plant physiology (photosynthesis, growth and development, cell biology, signal transduction)	affydb	era1_rep2	0.05	-0.15	-0.09
Plant physiology (photosynthesis, growth and development, cell biology, signal transduction)	affydb	ERS1-1 St. 2	-0.01	-0.905	-0.42
Plant physiology (photosynthesis, growth and development, cell biology, signal transduction)	affydb	ERS1-1 St. 5	0.34	0.49	0.03
Plant physiology (photosynthesis, growth and development, cell biology, signal transduction)	affydb	etr1_ABA_1	-0.06	-0.575	-0.04
Plant physiology (photosynthesis, growth and development, cell biology, signal transduction)	affydb	etr1_ABA_2	-0.06	-0.575	-0.04
Plant physiology (photosynthesis, growth and development, cell biology, signal transduction)	affydb	etr1_eth_1	-0.01	-0.905	-0.42
Plant physiology (photosynthesis, growth and development, cell biology, signal transduction)	affydb	ETR1-1 St.2	0.05	-0.15	-0.09
Plant physiology (photosynthesis, growth and development, cell biology, signal transduction)	affydb	ETR1-1 St.5	-0.16	0.185	-0.26
Plant physiology (photosynthesis, growth and development, cell biology, signal transduction)	affydb	frb1-1_rep1	0.05	-0.15	-0.09
Plant physiology (photosynthesis, growth and development, cell biology, signal transduction)	affydb	frb1-1_rep2	0.05	-0.15	-0.09
Plant physiology (photosynthesis, growth and development, cell biology, signal transduction)	affydb	frb1-1_rep3	0.05	-0.15	-0.09
Plant physiology (photosynthesis, growth and development, cell biology, signal transduction)	affydb	helmethead_1	0.05	-0.15	-0.09
Plant physiology (photosynthesis, growth and development, cell biology, signal transduction)	affydb	helmethead_2	0.05	-0.15	-0.09
Plant physiology (photosynthesis, growth and development, cell biology, signal transduction)	affydb	hpr1-1_1	0.83	-0.86	0.1
Plant physiology (photosynthesis, growth and development, cell biology, signal transduction)	affydb	hpr1-1_2	0.83	-0.86	0.1
Plant physiology (photosynthesis, growth and development, cell biology, signal transduction)	affydb	hpr1-1_3	0.83	-0.86	0.1
Plant physiology (photosynthesis, growth and development, cell biology, signal transduction)	affydb	IAAH	-0.05	0.15	0.09
Plant physiology (photosynthesis, growth and development, cell biology, signal transduction)	affydb	induced	0.05	-0.15	-0.09
Plant physiology (photosynthesis, growth and development, cell biology, signal transduction)	affydb	kin1_2-1	0.05	-0.15	-0.09
Plant physiology (photosynthesis, growth and development, cell biology, signal transduction)	affydb	kin1_2-2	0.05	-0.15	-0.09
Plant physiology (photosynthesis, growth and development, cell biology, signal transduction)	affydb	kin1_2-3	0.05	-0.15	-0.09
Plant physiology (photosynthesis, growth and development, cell biology, signal transduction)	affydb	kin1_2-4	0.05	-0.15	-0.09
Plant physiology (photosynthesis, growth and development, cell biology, signal transduction)	affydb	MC IAA (1)	0	0.185	0.29
Plant physiology (photosynthesis, growth and development, cell biology, signal transduction)	affydb	MC IAA (2)	0	0.185	0.29
Plant physiology (photosynthesis, growth and development, cell biology, signal transduction)	affydb	Met2-1	0.46	-1.295	0.02
Plant physiology (photosynthesis, growth and development, cell biology, signal transduction)	affydb	Met3-1	0.46	-1.295	0.02
Plant physiology (photosynthesis, growth and development, cell biology, signal transduction)	affydb	PyrA1	0.89	0.075	-0.53
Plant physiology (photosynthesis, growth and development, cell biology, signal transduction)	affydb	PyrA2	0.89	0.075	-0.53
Plant physiology (photosynthesis, growth and development, cell biology, signal transduction)	affydb	PyrA3	0.89	0.075	-0.53
Plant physiology (photosynthesis, growth and development, cell biology, signal transduction)	affydb	S001D6_rep1	-0.01	-0.72	-0.13
Plant physiology (photosynthesis, growth and development, cell biology, signal transduction)	affydb	S001D6_rep3	-0.01	-0.72	-0.13
Plant physiology (photosynthesis, growth and development, cell biology, signal transduction)	affydb	wt_Col_ABA_1	-0.28	0.09	0.01
Plant physiology (photosynthesis, growth and development, cell biology, signal transduction)	affydb	wt_Col_ABA_2	-0.28	0.09	0.01
Plant physiology (photosynthesis, growth and development, cell biology, signal transduction)	affydb	wt_Col_eth_1	-0.32	0.235	0.1
Plant physiology (photosynthesis, growth and development, cell biology, signal transduction)	affydb	wt_Col_eth_2	-0.32	0.235	0.1
Plant-microbe and plant-insect interactions	affydb	B_Rust-1	0.05	-0.15	-0.09
Plant-microbe and plant-insect interactions	affydb	D_Rust-1	0.05	-0.15	-0.09
Plant-microbe and plant-insect interactions	affydb	F_Rust-1	0.05	-0.15	-0.09
Plant-microbe and plant-insect interactions	affydb	vir-rep1	0.05	-0.15	-0.09
Plant-microbe and plant-insect interactions	affydb	vir-rep2	0.05	-0.15	-0.09
Plant-microbe and plant-insect interactions	affydb	vir-rep3	0.05	-0.15	-0.09
Pollen	atgenexp	ATGE_73_A	0.02	1.105	0.58
Pollen	atgenexp	ATGE_73_B	0.02	1.105	0.58
Pollen	atgenexp	ATGE_73_C	0.02	1.105	0.58
Pollen	atgenexp_plus	ATGE_73_A	0.39	1.545	-1.15
Pollen	atgenexp_plus	ATGE_73_B	0.39	1.545	-1.15
Pollen	atgenexp_plus	ATGE_73_C	0.39	1.545	-1.15
Pseudomonas half leaf injection	atgenexp_pathogen	2504	-0.54	-0.18	-0.14
Pseudomonas half leaf injection	atgenexp_pathogen	2506	-0.36	-0.425	0.35
Pseudomonas half leaf injection	atgenexp_pathogen	2508	-0.4	0.39	0.96
Pseudomonas half leaf injection	atgenexp_pathogen	2509	-0.35	-0.155	0.7
Pseudomonas half leaf injection	atgenexp_pathogen	2511	0.5	0.515	0.38
Pseudomonas half leaf injection	atgenexp_pathogen	2525	0.24	-0.18	-0.18
Pseudomonas half leaf injection	atgenexp_pathogen	2526	-0.13	0.27	1.06
Pseudomonas half leaf injection	atgenexp_pathogen	2528	-0.31	-0.015	0.8
Pseudomonas half leaf injection	atgenexp_pathogen	2529	-0.09	-0.005	0.25
Pseudomonas half leaf injection	atgenexp_pathogen	2530	-0.29	-0.06	-0.39
Pseudomonas half leaf injection	atgenexp_pathogen	2784	0.5	0.515	0.38
Pseudomonas half leaf injection	atgenexp_pathogen	2785	0.24	-0.18	-0.18
Pseudomonas half leaf injection	atgenexp_pathogen	2787	-0.35	-0.155	0.7
Pseudomonas half leaf injection	atgenexp_pathogen	2788	-0.13	0.27	1.06
Pseudomonas half leaf injection	atgenexp_pathogen	2790	-0.4	0.39	0.96
Pseudomonas half leaf injection	atgenexp_pathogen	2791	-0.31	-0.015	0.8
Pseudomonas half leaf injection	atgenexp_pathogen	2793	-0.36	-0.425	0.35
Pseudomonas half leaf injection	atgenexp_pathogen	2794	-0.09	-0.005	0.25
Pseudomonas half leaf injection	atgenexp_pathogen	2796	-0.54	-0.18	-0.14
Pseudomonas half leaf injection	atgenexp_pathogen	2797	-0.29	-0.06	-0.39
Response to bacterial and oomycete derived elicitors	atgenexp_pathogen	AtGen_B-10_1-3-4_REP1_ATH1	1.12	-1.025	0.22
Response to bacterial and oomycete derived elicitors	atgenexp_pathogen	AtGen_B-11_1-4-4_REP1_ATH1	0.75	-1.21	0.31
Response to bacterial and oomycete derived elicitors	atgenexp_pathogen	AtGen_B-12_1-5-4_REP1_ATH1	-0.51	0.09	-0.23
Response to bacterial and oomycete derived elicitors	atgenexp_pathogen	AtGen_B-13_1-6-4_REP1_ATH1	-0.11	0.435	0.32
Response to bacterial and oomycete derived elicitors	atgenexp_pathogen	AtGen_B-14_1-7-4_REP1_ATH1	0.6	-0.385	0.01
Response to bacterial and oomycete derived elicitors	atgenexp_pathogen	AtGen_B-16_2-2-1_REP2_ATH1	0.29	0.025	-0.04
Response to bacterial and oomycete derived elicitors	atgenexp_pathogen	AtGen_B-17_2-3-1_REP2_ATH1	0.27	0.55	-0.83
Response to bacterial and oomycete derived elicitors	atgenexp_pathogen	AtGen_B-18_2-4-1_REP2_ATH1	-0.11	-0.215	-0.39
Response to bacterial and oomycete derived elicitors	atgenexp_pathogen	AtGen_B-19_2-5-1_REP2_ATH1	-0.26	-0.71	0.44
Response to bacterial and oomycete derived elicitors	atgenexp_pathogen	AtGen_B-2_1-2-1_REP_1_ATH1	0.29	0.025	-0.04
Response to bacterial and oomycete derived elicitors	atgenexp_pathogen	AtGen_B-20_2-6-1_REP2_ATH1	-0.23	0.395	0.07
Response to bacterial and oomycete derived elicitors	atgenexp_pathogen	AtGen_B-21_2-7-1_REP2_ATH1	0.33	-0.325	-0.37
Response to bacterial and oomycete derived elicitors	atgenexp_pathogen	AtGen_B-23_2-2-4_REP2_ATH1	0.7	-0.9	-0.16
Response to bacterial and oomycete derived elicitors	atgenexp_pathogen	AtGen_B-24_2-3-4_REP2_ATH1	1.12	-1.025	0.22
Response to bacterial and oomycete derived elicitors	atgenexp_pathogen	AtGen_B-25_2-4-4_REP2_ATH1	0.75	-1.21	0.31
Response to bacterial and oomycete derived elicitors	atgenexp_pathogen	AtGen_B-26_2-5-4_REP2_ATH1	-0.51	0.09	-0.23
Response to bacterial and oomycete derived elicitors	atgenexp_pathogen	AtGen_B-27_2-6-4_REP2_ATH1	-0.11	0.435	0.32
Response to bacterial and oomycete derived elicitors	atgenexp_pathogen	AtGen_B-28_2-7-4_REP2_ATH1	0.6	-0.385	0.01
Response to bacterial and oomycete derived elicitors	atgenexp_pathogen	AtGen_B-3_1-3-1_REP_1_ATH1	0.27	0.55	-0.83
Response to bacterial and oomycete derived elicitors	atgenexp_pathogen	AtGen_B-30_3-2-1_REP3_ATH1	0.29	0.025	-0.04
Response to bacterial and oomycete derived elicitors	atgenexp_pathogen	AtGen_B-31_3-3-1_REP3_ATH1	0.27	0.55	-0.83
Response to bacterial and oomycete derived elicitors	atgenexp_pathogen	AtGen_B-32_3-4-1_REP3_ATH1	-0.11	-0.215	-0.39
Response to bacterial and oomycete derived elicitors	atgenexp_pathogen	AtGen_B-33_3-5-1_REP3_ATH1	-0.26	-0.71	0.44
Response to bacterial and oomycete derived elicitors	atgenexp_pathogen	AtGen_B-34_3-6-1_REP3_ATH1	-0.23	0.395	0.07
Response to bacterial and oomycete derived elicitors	atgenexp_pathogen	AtGen_B-35_3-7-1_REP3_ATH1	0.33	-0.325	-0.37
Response to bacterial and oomycete derived elicitors	atgenexp_pathogen	AtGen_B-37_3-2-4_REP3_ATH1	0.7	-0.9	-0.16
Response to bacterial and oomycete derived elicitors	atgenexp_pathogen	AtGen_B-38_3-3-4_REP3_ATH1	1.12	-1.025	0.22
Response to bacterial and oomycete derived elicitors	atgenexp_pathogen	AtGen_B-39_3-4-4_REP3_ATH1	0.75	-1.21	0.31
Response to bacterial and oomycete derived elicitors	atgenexp_pathogen	AtGen_B-4_1-4-1_REP_1_ATH1	-0.11	-0.215	-0.39
Response to bacterial and oomycete derived elicitors	atgenexp_pathogen	AtGen_B-40_3-5-4_REP3_ATH1	-0.51	0.09	-0.23
Response to bacterial and oomycete derived elicitors	atgenexp_pathogen	AtGen_B-41_3-6-4_REP3_ATH1	-0.11	0.435	0.32
Response to bacterial and oomycete derived elicitors	atgenexp_pathogen	AtGen_B-42_3-7-4_REP3_ATH1	0.6	-0.385	0.01
Response to bacterial and oomycete derived elicitors	atgenexp_pathogen	AtGen_B-5_1-5-1_REP_1_ATH1	-0.26	-0.71	0.44
Response to bacterial and oomycete derived elicitors	atgenexp_pathogen	AtGen_B-6_1-6-1_REP_1_ATH1	-0.23	0.395	0.07
Response to bacterial and oomycete derived elicitors	atgenexp_pathogen	AtGen_B-7_1-7-1_REP_1_ATH1	0.33	-0.325	-0.37
Response to bacterial and oomycete derived elicitors	atgenexp_pathogen	AtGen_B-9_1-2-4_REP_1_ATH1	0.7	-0.9	-0.16
Response to Botrytis cinerea infection	atgenexp_pathogen	BC181-1	0.84	-0.365	-0.02
Response to Botrytis cinerea infection	atgenexp_pathogen	BC181-2	0.84	-0.365	-0.02
Response to Botrytis cinerea infection	atgenexp_pathogen	BC182-1	0.84	-0.365	-0.02
Response to Botrytis cinerea infection	atgenexp_pathogen	BC481-1	-0.51	-0.405	-0.13
Response to Botrytis cinerea infection	atgenexp_pathogen	BC482-1	-0.51	-0.405	-0.13
Response to Botrytis cinerea infection	atgenexp_pathogen	BC482-2	-0.51	-0.405	-0.13
Response to Erysiphe orontii infection	atgenexp_pathogen	JD AT+EO COL WT 02D INFECTED	0.04	-0.06	0.24
Response to Erysiphe orontii infection	atgenexp_pathogen	JD AT+EO COL WT 03D INFECTED	0.58	-0.145	-0.11
Response to Erysiphe orontii infection	atgenexp_pathogen	JD AT+EO COL WT 04D INFECTED	0.16	0.335	-0.01
Response to Erysiphe orontii infection	atgenexp_pathogen	JD AT+EO COL WT 05D INFECTED	0.73	0.25	0.7
Response to Erysiphe orontii infection	atgenexp_pathogen	JD AT+EO COL WT 06H INFECTED	0.14	-0.6	-0.21
Response to Erysiphe orontii infection	atgenexp_pathogen	JD AT+EO COL WT 12H INFECTED	0.33	0.295	-0.39
Response to Erysiphe orontii infection	atgenexp_pathogen	JD AT+EO COL WT 18H INFECTED	-0.09	-0.215	-0.09
Response to Erysiphe orontii infection	atgenexp_pathogen	JD AT+EO COL WT 24H INFECTED	0.27	0.06	-0.07
Response to Erysiphe orontii infection	atgenexp_pathogen	JD AT+EO COL WT EXP2 02D INFECTED	0.04	-0.06	0.24
Response to Erysiphe orontii infection	atgenexp_pathogen	JD AT+EO COL WT EXP2 03D INFECTED	0.58	-0.145	-0.11
Response to Erysiphe orontii infection	atgenexp_pathogen	JD AT+EO COL WT EXP2 04D INFECTED	0.16	0.335	-0.01
Response to Erysiphe orontii infection	atgenexp_pathogen	JD AT+EO COL WT EXP2 05D INFECTED	0.73	0.25	0.7
Response to Erysiphe orontii infection	atgenexp_pathogen	JD AT+EO COL WT EXP2 06H INFECTED	0.14	-0.6	-0.21
Response to Erysiphe orontii infection	atgenexp_pathogen	JD AT+EO COL WT EXP2 12H INFECTED	0.33	0.295	-0.39
Response to Erysiphe orontii infection	atgenexp_pathogen	JD AT+EO COL WT EXP2 18H INFECTED	-0.09	-0.215	-0.09
Response to Erysiphe orontii infection	atgenexp_pathogen	JD AT+EO COL WT EXP2 24H INFECTED	0.27	0.06	-0.07
Response to Erysiphe orontii infection	atgenexp_pathogen	JD AT+EO TIME EXP3 EO INF 12H	0.33	0.295	-0.39
Response to Erysiphe orontii infection	atgenexp_pathogen	JD AT+EO TIME EXP3 EO INF 18H	-0.09	-0.215	-0.09
Response to Erysiphe orontii infection	atgenexp_pathogen	JD AT+EO TIME EXP3 EO INF 24H	0.27	0.06	-0.07
Response to Erysiphe orontii infection	atgenexp_pathogen	JD AT+EO TIME EXP3 EO INF 2D	0.04	-0.06	0.24
Response to Erysiphe orontii infection	atgenexp_pathogen	JD AT+EO TIME EXP3 EO INF 3D	0.58	-0.145	-0.11
Response to Erysiphe orontii infection	atgenexp_pathogen	JD AT+EO TIME EXP3 EO INF 4D	0.16	0.335	-0.01
Response to Erysiphe orontii infection	atgenexp_pathogen	JD AT+EO TIME EXP3 EO INF 5D	0.73	0.25	0.7
Response to Erysiphe orontii infection	atgenexp_pathogen	JD AT+EO TIME EXP3 EO INF 6H	0.14	-0.6	-0.21
Response to Phytophthora infestans	atgenexp_pathogen	AtGen_C-10_1-Pi-6_REP1_ATH1	-0.2	0.04	-0.6
Response to Phytophthora infestans	atgenexp_pathogen	AtGen_C-11_2-Pi-6_REP2_ATH1	-0.2	0.04	-0.6
Response to Phytophthora infestans	atgenexp_pathogen	AtGen_C-12_3-Pi-6_REP3_ATH1	-0.2	0.04	-0.6
Response to Phytophthora infestans	atgenexp_pathogen	AtGen_C-13_1-Pi-12_REP1_ATH1	-0.31	-0.83	-0.48
Response to Phytophthora infestans	atgenexp_pathogen	AtGen_C-14_2-Pi-12_REP2_ATH1	-0.31	-0.83	-0.48
Response to Phytophthora infestans	atgenexp_pathogen	AtGen_C-15_3-Pi-12_REP3_ATH1	-0.31	-0.83	-0.48
Response to Phytophthora infestans	atgenexp_pathogen	AtGen_C-16_1-Pi-24_REP1_ATH1	0.03	-0.23	0.25
Response to Phytophthora infestans	atgenexp_pathogen	AtGen_C-17_2-Pi-24_REP2_ATH1	0.03	-0.23	0.25
Response to Phytophthora infestans	atgenexp_pathogen	AtGen_C-18_3-Pi-24_REP3_ATH1	0.03	-0.23	0.25
Response to virulent, avirulent, typeIII-secretion system deficient and nonhost bacteria	atgenexp_pathogen	AtGen_A-10_22-2_REP2_ATH1	-0.75	-0.195	-0.46
Response to virulent, avirulent, typeIII-secretion system deficient and nonhost bacteria	atgenexp_pathogen	AtGen_A-11_22-3_REP3_ATH1	-0.75	-0.195	-0.46
Response to virulent, avirulent, typeIII-secretion system deficient and nonhost bacteria	atgenexp_pathogen	AtGen_A-13_23-1_REP1_ATH1	0.21	-0.14	-0.69
Response to virulent, avirulent, typeIII-secretion system deficient and nonhost bacteria	atgenexp_pathogen	AtGen_A-14_23-2_REP2_ATH1	0.21	-0.14	-0.69
Response to virulent, avirulent, typeIII-secretion system deficient and nonhost bacteria	atgenexp_pathogen	AtGen_A-16_23-4_REP3_ATH1	0.21	-0.14	-0.69
Response to virulent, avirulent, typeIII-secretion system deficient and nonhost bacteria	atgenexp_pathogen	AtGen_A-17_24-1_REP1_ATH1	0.41	-0.475	0.24
Response to virulent, avirulent, typeIII-secretion system deficient and nonhost bacteria	atgenexp_pathogen	AtGen_A-18_24-2_REP2_ATH1	0.41	-0.475	0.24
Response to virulent, avirulent, typeIII-secretion system deficient and nonhost bacteria	atgenexp_pathogen	AtGen_A-19_24-3_REP3_ATH1	0.41	-0.475	0.24
Response to virulent, avirulent, typeIII-secretion system deficient and nonhost bacteria	atgenexp_pathogen	AtGen_A-21_25-1_REP1_ATH1	-0.01	-0.49	0.46
Response to virulent, avirulent, typeIII-secretion system deficient and nonhost bacteria	atgenexp_pathogen	AtGen_A-23_25-3_REP2_ATH1	-0.01	-0.49	0.46
Response to virulent, avirulent, typeIII-secretion system deficient and nonhost bacteria	atgenexp_pathogen	AtGen_A-24_25-4_REP3_ATH1	-0.01	-0.49	0.46
Response to virulent, avirulent, typeIII-secretion system deficient and nonhost bacteria	atgenexp_pathogen	AtGen_A-25_26-1_REP1_ATH1	-0.38	-0.67	-0.4
Response to virulent, avirulent, typeIII-secretion system deficient and nonhost bacteria	atgenexp_pathogen	AtGen_A-26_26-2_REP2_ATH1	-0.38	-0.67	-0.4
Response to virulent, avirulent, typeIII-secretion system deficient and nonhost bacteria	atgenexp_pathogen	AtGen_A-28_26-4_REP3_ATH1	-0.38	-0.67	-0.4
Response to virulent, avirulent, typeIII-secretion system deficient and nonhost bacteria	atgenexp_pathogen	AtGen_A-29_27-1_REP1_ATH1	-0.07	-0.015	0.07
Response to virulent, avirulent, typeIII-secretion system deficient and nonhost bacteria	atgenexp_pathogen	AtGen_A-30_27-2_REP2_ATH1	-0.07	-0.015	0.07
Response to virulent, avirulent, typeIII-secretion system deficient and nonhost bacteria	atgenexp_pathogen	AtGen_A-31-27-3_REP3_ATH1	-0.07	-0.015	0.07
Response to virulent, avirulent, typeIII-secretion system deficient and nonhost bacteria	atgenexp_pathogen	AtGen_A-33_28-1_REP1_ATH1	-0.62	-0.395	0.11
Response to virulent, avirulent, typeIII-secretion system deficient and nonhost bacteria	atgenexp_pathogen	AtGen_A-34_28-2_REP2_ATH1	-0.62	-0.395	0.11
Response to virulent, avirulent, typeIII-secretion system deficient and nonhost bacteria	atgenexp_pathogen	AtGen_A-35_28-3_REP3_ATH1	-0.62	-0.395	0.11
Response to virulent, avirulent, typeIII-secretion system deficient and nonhost bacteria	atgenexp_pathogen	AtGen_A-37_29-1_REP1_ATH1	-0.44	-0.735	0.6
Response to virulent, avirulent, typeIII-secretion system deficient and nonhost bacteria	atgenexp_pathogen	AtGen_A-38_29-2_REP2_ATH1	-0.44	-0.735	0.6
Response to virulent, avirulent, typeIII-secretion system deficient and nonhost bacteria	atgenexp_pathogen	AtGen_A-40_29-4_REP3_ATH1	-0.44	-0.735	0.6
Response to virulent, avirulent, typeIII-secretion system deficient and nonhost bacteria	atgenexp_pathogen	AtGen_A-41_30-1_REP1_ATH1	-0.04	0.09	-0.08
Response to virulent, avirulent, typeIII-secretion system deficient and nonhost bacteria	atgenexp_pathogen	AtGen_A-42_30-2_REP2_ATH1	-0.04	0.09	-0.08
Response to virulent, avirulent, typeIII-secretion system deficient and nonhost bacteria	atgenexp_pathogen	AtGen_A-43_30-3_REP3_ATH1	-0.04	0.09	-0.08
Response to virulent, avirulent, typeIII-secretion system deficient and nonhost bacteria	atgenexp_pathogen	AtGen_A-45_31-1_REP1_ATH1	-0.33	-0.61	0.51
Response to virulent, avirulent, typeIII-secretion system deficient and nonhost bacteria	atgenexp_pathogen	AtGen_A-46_31-2_REP2_ATH1	-0.33	-0.61	0.51
Response to virulent, avirulent, typeIII-secretion system deficient and nonhost bacteria	atgenexp_pathogen	AtGen_A-48_31-4_REP3_ATH1	-0.33	-0.61	0.51
Response to virulent, avirulent, typeIII-secretion system deficient and nonhost bacteria	atgenexp_pathogen	AtGen_A-49_32-1_REP1_ATH1	-0.42	-0.34	0.4
Response to virulent, avirulent, typeIII-secretion system deficient and nonhost bacteria	atgenexp_pathogen	AtGen_A-5_21-1_REP1_ATH1	0.21	-0.345	0.06
Response to virulent, avirulent, typeIII-secretion system deficient and nonhost bacteria	atgenexp_pathogen	AtGen_A-50_32-2_REP2_ATH1	-0.42	-0.34	0.4
Response to virulent, avirulent, typeIII-secretion system deficient and nonhost bacteria	atgenexp_pathogen	AtGen_A-52_32-4_REP3_ATH1	-0.42	-0.34	0.4
Response to virulent, avirulent, typeIII-secretion system deficient and nonhost bacteria	atgenexp_pathogen	AtGen_A-6_21-2_REP2_ATH1	0.21	-0.345	0.06
Response to virulent, avirulent, typeIII-secretion system deficient and nonhost bacteria	atgenexp_pathogen	AtGen_A-8_21-4_REP3_ATH1	0.21	-0.345	0.06
Response to virulent, avirulent, typeIII-secretion system deficient and nonhost bacteria	atgenexp_pathogen	AtGen_A-9_22-1_REP1_ATH1	-0.75	-0.195	-0.46
Root Cell Types	atgenexp_plus	cortex-endo_stage1	-1.19	-0.505	1.84
Root Cell Types	atgenexp_plus	cortex-endo_stage2	-1.32	-0.735	1.05
Root Cell Types	atgenexp_plus	cortex-endo_stage3	0.04	1.67	2.16
Root Cell Types	atgenexp_plus	endo_stage1	-0.57	0.265	1.67
Root Cell Types	atgenexp_plus	endo_stage2	-0.7	0.035	0.88
Root Cell Types	atgenexp_plus	endo_stage3	0.67	2.445	1.99
Root Cell Types	atgenexp_plus	epidermis_stage1	-0.98	-0.255	1.88
Root Cell Types	atgenexp_plus	epidermis_stage2	-1.11	-0.485	1.09
Root Cell Types	atgenexp_plus	epidermis_stage3	0.26	1.925	2.2
Root Cell Types	atgenexp_plus	lat_root_cap_stage1	-0.82	-0.075	2.66
Root Cell Types	atgenexp_plus	lat_root_cap_stage2	-0.95	-0.305	1.87
Root Cell Types	atgenexp_plus	lat_root_cap_stage3	0.41	2.105	2.98
Root Cell Types	atgenexp_plus	stele_stage1	-1.02	-0.055	1.21
Root Cell Types	atgenexp_plus	stele_stage2	-1.16	-0.28	0.42
Root Cell Types	atgenexp_plus	stele_stage3	0.21	2.13	1.54
Salt Stress	atgenexp_stress		1.1	0.81	0.48
Salt Stress	atgenexp_stress		1.1	0.81	0.48
Salt Stress	atgenexp_stress		0.88	0.57	0.22
Salt Stress	atgenexp_stress		0.88	0.57	0.22
Salt Stress	atgenexp_stress		0.79	0.345	0.22
Salt Stress	atgenexp_stress		0.79	0.345	0.22
Salt Stress	atgenexp_stress		0.79	0.1	0.17
Salt Stress	atgenexp_stress		0.79	0.1	0.17
Salt Stress	atgenexp_stress		0.67	-0.07	0.13
Salt Stress	atgenexp_stress		0.67	-0.07	0.13
Salt Stress	atgenexp_stress		0.55	-0.085	0.1
Salt Stress	atgenexp_stress		0.55	-0.085	0.1
Salt Stress	atgenexp_stress		0.37	-0.26	0.02
Salt Stress	atgenexp_stress		0.37	-0.26	0.02
Salt Stress	atgenexp_stress		0.33	-0.325	-0.02
Salt Stress	atgenexp_stress		0.33	-0.325	-0.02
Salt Stress	atgenexp_stress		0.16	-0.76	-0.11
Salt Stress	atgenexp_stress		0.16	-0.76	-0.11
Salt Stress	atgenexp_stress		0.02	-2.245	-0.11
Salt Stress	atgenexp_stress		0.02	-2.245	-0.11
Salt Stress	atgenexp_stress		-0.3	-2.445	-0.15
Salt Stress	atgenexp_stress		-0.3	-2.445	-0.15
Salt Stress	atgenexp_stress		-0.95	-3.47	-0.42
Salt Stress	atgenexp_stress		-0.95	-3.47	-0.42
Seed and Silique Development	atgenexp	ATGE_76_A	-0.86	-0.1	-0.44
Seed and Silique Development	atgenexp	ATGE_76_B	-0.86	-0.1	-0.44
Seed and Silique Development	atgenexp	ATGE_76_C	-0.86	-0.1	-0.44
Seed and Silique Development	atgenexp	ATGE_77_D	-0.36	-0.24	-0.07
Seed and Silique Development	atgenexp	ATGE_77_E	-0.36	-0.24	-0.07
Seed and Silique Development	atgenexp	ATGE_77_F	-0.36	-0.24	-0.07
Seed and Silique Development	atgenexp	ATGE_78_D	-0.14	-0.205	0.23
Seed and Silique Development	atgenexp	ATGE_78_E	-0.14	-0.205	0.23
Seed and Silique Development	atgenexp	ATGE_78_F	-0.14	-0.205	0.23
Seed and Silique Development	atgenexp	ATGE_79_A	-0.81	-0.005	0.29
Seed and Silique Development	atgenexp	ATGE_79_B	-0.81	-0.005	0.29
Seed and Silique Development	atgenexp	ATGE_79_C	-0.81	-0.005	0.29
Seed and Silique Development	atgenexp	ATGE_81_A	-0.87	0.16	0.37
Seed and Silique Development	atgenexp	ATGE_81_B	-0.87	0.16	0.37
Seed and Silique Development	atgenexp	ATGE_81_C	-0.87	0.16	0.37
Seed and Silique Development	atgenexp	ATGE_82_A	-0.15	0.31	-0.49
Seed and Silique Development	atgenexp	ATGE_82_B	-0.15	0.31	-0.49
Seed and Silique Development	atgenexp	ATGE_82_C	-0.15	0.31	-0.49
Seed and Silique Development	atgenexp	ATGE_83_A	-0.12	0.515	-0.29
Seed and Silique Development	atgenexp	ATGE_83_B	-0.12	0.515	-0.29
Seed and Silique Development	atgenexp	ATGE_83_C	-0.12	0.515	-0.29
Seed and Silique Development	atgenexp	ATGE_84_A	0.03	0.51	-0.23
Seed and Silique Development	atgenexp	ATGE_84_B	0.03	0.51	-0.23
Seed and Silique Development	atgenexp	ATGE_84_D	0.03	0.51	-0.23
Seed and Silique Development	atgenexp_plus	ATGE_76_A	-0.97	-0.13	-0.8
Seed and Silique Development	atgenexp_plus	ATGE_76_B	-0.97	-0.13	-0.8
Seed and Silique Development	atgenexp_plus	ATGE_76_C	-0.97	-0.13	-0.8
Seed and Silique Development	atgenexp_plus	ATGE_77_D	-0.46	-0.43	0.1
Seed and Silique Development	atgenexp_plus	ATGE_77_E	-0.46	-0.43	0.1
Seed and Silique Development	atgenexp_plus	ATGE_77_F	-0.46	-0.43	0.1
Seed and Silique Development	atgenexp_plus	ATGE_78_D	-0.23	-0.445	0.46
Seed and Silique Development	atgenexp_plus	ATGE_78_E	-0.23	-0.445	0.46
Seed and Silique Development	atgenexp_plus	ATGE_78_F	-0.23	-0.445	0.46
Seed and Silique Development	atgenexp_plus	ATGE_79_A	-0.97	0.24	0.54
Seed and Silique Development	atgenexp_plus	ATGE_79_B	-0.97	0.24	0.54
Seed and Silique Development	atgenexp_plus	ATGE_79_C	-0.97	0.24	0.54
Seed and Silique Development	atgenexp_plus	ATGE_81_A	-1.12	0.63	0.73
Seed and Silique Development	atgenexp_plus	ATGE_81_B	-1.12	0.63	0.73
Seed and Silique Development	atgenexp_plus	ATGE_81_C	-1.12	0.63	0.73
Seed and Silique Development	atgenexp_plus	ATGE_82_A	-0.35	0.915	-0.45
Seed and Silique Development	atgenexp_plus	ATGE_82_B	-0.35	0.915	-0.45
Seed and Silique Development	atgenexp_plus	ATGE_82_C	-0.35	0.915	-0.45
Seed and Silique Development	atgenexp_plus	ATGE_83_A	0	0.875	-0.21
Seed and Silique Development	atgenexp_plus	ATGE_83_B	0	0.875	-0.21
Seed and Silique Development	atgenexp_plus	ATGE_83_C	0	0.875	-0.21
Seed and Silique Development	atgenexp_plus	ATGE_84_A	0.02	0.885	-0.6
Seed and Silique Development	atgenexp_plus	ATGE_84_B	0.02	0.885	-0.6
Seed and Silique Development	atgenexp_plus	ATGE_84_D	0.02	0.885	-0.6
Seed and Silique Development	atgenexp_plus	RIKEN-NAKABAYASHI1A	1.1	0.735	-1.4
Seed and Silique Development	atgenexp_plus	RIKEN-NAKABAYASHI1B	1.1	0.735	-1.4
Seed and Silique Development	atgenexp_plus	RIKEN-NAKABAYASHI2A	0.47	-0.405	0.11
Seed and Silique Development	atgenexp_plus	RIKEN-NAKABAYASHI2B	0.47	-0.405	0.11
Seed germination and dormancy	seed_db	abi4_24HAI_rep1	-0.19	-0.445	0.95
Seed germination and dormancy	seed_db	abi4_24HAI_rep2	-0.19	-0.445	0.95
Seed germination and dormancy	seed_db	abi4_ds_rep1	0.67	-0.675	-1.41
Seed germination and dormancy	seed_db	abi4_ds_rep2	0.67	-0.675	-1.41
Seed germination and dormancy	seed_db	abi5_24HAI_rep1	-0.54	-0.485	1.22
Seed germination and dormancy	seed_db	abi5_24HAI_rep2	-0.54	-0.485	1.22
Seed germination and dormancy	seed_db	abi5_ds_rep1	0.57	-0.265	-1.15
Seed germination and dormancy	seed_db	abi5_ds_rep2	0.57	-0.265	-1.15
Spatiotemporal expression	root	col_1	-3.98	0.49	-1.93
Spatiotemporal expression	root	col_2	2.57	0.69	4.15
Spatiotemporal expression	root	cortex_10	0.07	3.79	1.3
Spatiotemporal expression	root	cortex_11	-0.24	4.255	2.81
Spatiotemporal expression	root	cortex_12	0.2	4.54	2.16
Spatiotemporal expression	root	cortex_13	0.33	4.965	1.86
Spatiotemporal expression	root	cortex_2	-0.66	-3.175	0.5
Spatiotemporal expression	root	cortex_3	-0.35	-3.615	0.48
Spatiotemporal expression	root	cortex_4	0.1	-2.39	-0.04
Spatiotemporal expression	root	cortex_5	-0.13	-1.83	0.26
Spatiotemporal expression	root	cortex_6	0.02	-4.705	1.22
Spatiotemporal expression	root	cortex_7	-0.65	1.065	1.4
Spatiotemporal expression	root	cortex_8	0.35	1.225	1.68
Spatiotemporal expression	root	cortex_9	-0.87	2.57	0.82
Spatiotemporal expression	root	endodermis_10	0.91	0.77	-0.14
Spatiotemporal expression	root	endodermis_11	0.6	1.24	1.37
Spatiotemporal expression	root	endodermis_12	1.04	1.525	0.72
Spatiotemporal expression	root	endodermis_13	1.17	1.945	0.43
Spatiotemporal expression	root	endodermis_2	0.18	-6.195	-0.93
Spatiotemporal expression	root	endodermis_3	0.49	-6.645	-0.95
Spatiotemporal expression	root	endodermis_4	0.94	-5.405	-1.47
Spatiotemporal expression	root	endodermis_5	0.71	-4.85	-1.18
Spatiotemporal expression	root	endodermis_6	0.85	-7.68	-0.21
Spatiotemporal expression	root	endodermis_7	0.18	-1.96	-0.03
Spatiotemporal expression	root	endodermis_8	1.19	-1.795	0.25
Spatiotemporal expression	root	endodermis_9	-0.03	-0.445	-0.62
Spatiotemporal expression	root	hair_10	0.4	2.545	1.82
Spatiotemporal expression	root	hair_11	0.09	3.01	3.33
Spatiotemporal expression	root	hair_12	0.53	3.295	2.68
Spatiotemporal expression	root	hair_13	0.66	3.72	2.38
Spatiotemporal expression	root	hair_2	-0.33	-4.425	1.02
Spatiotemporal expression	root	hair_3	-0.02	-4.855	1
Spatiotemporal expression	root	hair_4	0.42	-3.635	0.48
Spatiotemporal expression	root	hair_5	0.2	-3.07	0.78
Spatiotemporal expression	root	hair_6	0.34	-5.945	1.74
Spatiotemporal expression	root	hair_7	-0.33	-0.175	1.92
Spatiotemporal expression	root	hair_8	0.68	-0.02	2.2
Spatiotemporal expression	root	hair_9	-0.55	1.325	1.34
Spatiotemporal expression	root	lrc_1	-6.87	2.105	-4.47
Spatiotemporal expression	root	lrc_2	-0.32	2.295	1.61
Spatiotemporal expression	root	lrc_3	-0.01	1.86	1.6
Spatiotemporal expression	root	lrc_4	0.43	3.08	1.07
Spatiotemporal expression	root	lrc_5	0.21	3.645	1.37
Spatiotemporal expression	root	lrc_6	0.35	0.77	2.34
Spatiotemporal expression	root	lrp_12	0.71	0.555	0.23
Spatiotemporal expression	root	metaProtoPhloem_10	-0.82	1.095	-1.49
Spatiotemporal expression	root	metaProtoPhloem_11	-1.13	1.565	0.02
Spatiotemporal expression	root	metaProtoPhloem_12	-0.69	1.845	-0.63
Spatiotemporal expression	root	metaProtoPhloem_13	-0.56	2.27	-0.93
Spatiotemporal expression	root	metaProtoPhloem_3	-1.24	-6.3	-2.31
Spatiotemporal expression	root	metaProtoPhloem_4	-0.8	-5.08	-2.83
Spatiotemporal expression	root	metaProtoPhloem_5	-1.02	-4.52	-2.53
Spatiotemporal expression	root	metaProtoPhloem_6	-0.88	-7.36	-1.57
Spatiotemporal expression	root	metaProtoPhloem_7	-1.55	-1.625	-1.39
Spatiotemporal expression	root	metaProtoPhloem_8	-0.54	-1.465	-1.11
Spatiotemporal expression	root	metaProtoPhloem_9	-1.77	-0.12	-1.98
Spatiotemporal expression	root	nonHair_10	0.15	1.73	0.79
Spatiotemporal expression	root	nonHair_11	-0.17	2.195	2.3
Spatiotemporal expression	root	nonHair_12	0.28	2.48	1.65
Spatiotemporal expression	root	nonHair_13	0.41	2.905	1.35
Spatiotemporal expression	root	nonHair_2	-0.58	-5.235	-0.01
Spatiotemporal expression	root	nonHair_3	-0.27	-5.68	-0.02
Spatiotemporal expression	root	nonHair_4	0.17	-4.45	-0.55
Spatiotemporal expression	root	nonHair_5	-0.05	-3.89	-0.25
Spatiotemporal expression	root	nonHair_6	0.09	-6.78	0.71
Spatiotemporal expression	root	nonHair_7	-0.58	-0.995	0.89
Spatiotemporal expression	root	nonHair_8	0.42	-0.835	1.17
Spatiotemporal expression	root	nonHair_9	-0.8	0.51	0.31
Spatiotemporal expression	root	phloem_10	-0.59	1.295	-0.5
Spatiotemporal expression	root	phloem_11	-0.9	1.765	1.01
Spatiotemporal expression	root	phloem_12	-0.46	2.05	0.36
Spatiotemporal expression	root	phloem_13	-0.33	2.475	0.07
Spatiotemporal expression	root	phloem_3	-1.01	-6.09	-1.31
Spatiotemporal expression	root	phloem_4	-0.56	-4.885	-1.83
Spatiotemporal expression	root	phloem_5	-0.79	-4.315	-1.54
Spatiotemporal expression	root	phloem_6	-0.65	-7.23	-0.57
Spatiotemporal expression	root	phloem_7	-1.32	-1.425	-0.39
Spatiotemporal expression	root	phloem_8	-0.31	-1.27	-0.11
Spatiotemporal expression	root	phloem_9	-1.53	0.08	-0.98
Spatiotemporal expression	root	phloemPole_10	0.62	-0.36	-0.14
Spatiotemporal expression	root	phloemPole_11	0.3	0.105	1.37
Spatiotemporal expression	root	phloemPole_12	0.75	0.395	0.72
Spatiotemporal expression	root	phloemPole_13	0.88	0.815	0.43
Spatiotemporal expression	root	phloemPole_2	-0.11	-7.34	-0.93
Spatiotemporal expression	root	phloemPole_3	0.2	-7.78	-0.95
Spatiotemporal expression	root	phloemPole_4	0.64	-6.535	-1.47
Spatiotemporal expression	root	phloemPole_5	0.42	-5.985	-1.18
Spatiotemporal expression	root	phloemPole_6	0.56	-8.715	-0.21
Spatiotemporal expression	root	phloemPole_7	-0.11	-3.1	-0.03
Spatiotemporal expression	root	phloemPole_8	0.89	-2.925	0.25
Spatiotemporal expression	root	phloemPole_9	-0.33	-1.575	-0.62
Spatiotemporal expression	root	procambium_10		6.94	-0.44
Spatiotemporal expression	root	procambium_11		7.82	1.07
Spatiotemporal expression	root	procambium_12		7.4	0.42
Spatiotemporal expression	root	procambium_13		8.91	0.12
Spatiotemporal expression	root	procambium_2		2.54	-1.24
Spatiotemporal expression	root	procambium_3		0.75	-1.26
Spatiotemporal expression	root	procambium_4		3.03	-1.78
Spatiotemporal expression	root	procambium_5		4.97	-1.48
Spatiotemporal expression	root	procambium_6		0.06	-0.52
Spatiotemporal expression	root	procambium_7		2.57	-0.34
Spatiotemporal expression	root	procambium_8		3.12	-0.06
Spatiotemporal expression	root	procambium_9		5.1	-0.93
Spatiotemporal expression	root	qc_2	0.22	-6.06	0.83
Spatiotemporal expression	root	xylem_10	0.07	6.845	0.01
Spatiotemporal expression	root	xylem_11	-0.24	7.315	1.52
Spatiotemporal expression	root	xylem_12	0.2	7.595	0.87
Spatiotemporal expression	root	xylem_13	0.33	8.02	0.57
Spatiotemporal expression	root	xylem_2	-0.66	-0.12	-0.79
Spatiotemporal expression	root	xylem_3	-0.35	-0.56	-0.81
Spatiotemporal expression	root	xylem_4	0.09	0.665	-1.33
Spatiotemporal expression	root	xylem_5	-0.13	1.23	-1.03
Spatiotemporal expression	root	xylem_6	0.01	-1.645	-0.07
Spatiotemporal expression	root	xylem_7	-0.66	4.125	0.11
Spatiotemporal expression	root	xylem_8	0.35	4.285	0.39
Spatiotemporal expression	root	xylem_9	-0.88	5.63	-0.48
Spatiotemporal expression	root	xylemPole_10	1.03	-0.485	-0.31
Spatiotemporal expression	root	xylemPole_11	0.72	-0.015	1.2
Spatiotemporal expression	root	xylemPole_12	1.16	0.265	0.55
Spatiotemporal expression	root	xylemPole_13	1.29	0.69	0.26
Spatiotemporal expression	root	xylemPole_2	0.3	-7.455	-1.1
Spatiotemporal expression	root	xylemPole_3	0.61	-7.945	-1.12
Spatiotemporal expression	root	xylemPole_4	1.05	-6.67	-1.64
Spatiotemporal expression	root	xylemPole_5	0.83	-6.1	-1.35
Spatiotemporal expression	root	xylemPole_6	0.97	-8.88	-0.38
Spatiotemporal expression	root	xylemPole_7	0.3	-3.22	-0.21
Spatiotemporal expression	root	xylemPole_8	1.31	-3.06	0.08
Spatiotemporal expression	root	xylemPole_9	0.08	-1.705	-0.79
Timing of plant immune responses by a central circadian regulator	atgenexp_pathogen	GSM554312_WT_Emwa1_0.5dpi_rep1	-1.54	-1.215	0.04
Timing of plant immune responses by a central circadian regulator	atgenexp_pathogen	GSM554312_WT_Emwa1_0.5dpi_rep2	-1.8	-1.1	0.17
Timing of plant immune responses by a central circadian regulator	atgenexp_pathogen	GSM554313_WT_Emwa1_2dpi_rep1	-1.42	-1.08	0.92
Timing of plant immune responses by a central circadian regulator	atgenexp_pathogen	GSM554313_WT_Emwa1_2dpi_rep2	-1.56	0.375	0.93
Timing of plant immune responses by a central circadian regulator	atgenexp_pathogen	GSM554314_WT_Emwa1_4dpi_rep1	-1.09	-1.65	1.36
Timing of plant immune responses by a central circadian regulator	atgenexp_pathogen	GSM554314_WT_Emwa1_4dpi_rep2	-1.81	-0.38	1.13
Timing of plant immune responses by a central circadian regulator	atgenexp_pathogen	GSM554315_WT_Emwa1_6dpi_rep1	-1.1	-2.21	1.25
Timing of plant immune responses by a central circadian regulator	atgenexp_pathogen	GSM554315_WT_Emwa1_6dpi_rep2	-1.34	-1.25	1.8
Timing of plant immune responses by a central circadian regulator	atgenexp_pathogen	GSM554317_rpp4_Emwa1_0.5dpi_rep1	0.07	1.045	-0.4
[truncated: 105 more rows]
